# Supplementary material for: A novel tumor purity and immune infiltration-related model for predicting distant metastasis-free survival in prostate cancer
Source: Eur J Med Res. 2023 Nov 28;28:545. doi: 10.1186/s40001-023-01522-8 (PMC10683297; doi:10.1186/s40001-023-01522-8)
Supplement: Supplementary file 1 — Additional file 1: Table S1. The results of tumor purity. [file 40001_2023_1522_MOESM1_ESM.txt]

ID	StromalScore	ImmuneScore	ESTIMATEScore	TumorPurity
TCGA-KK-A6E6-01A-11R-A311-07	-182.4373113	-119.0937181	-301.5310294	0.846869276
TCGA-XK-AAJU-01A-11R-A41O-07	-881.1221441	-162.6932525	-1043.815397	0.899677021
TCGA-V1-A9ZK-01A-11R-A41O-07	-534.7513467	-465.9941298	-1000.745476	0.89689908
TCGA-HC-7747-01A-11R-2118-07	-515.6253804	387.6729234	-127.952457	0.833045934
TCGA-M7-A724-01A-12R-A32O-07	-1702.261887	-1113.391505	-2815.653391	0.981685196
TCGA-ZG-A9NI-01A-11R-A41O-07	187.2170565	-320.4018105	-133.184754	0.833470571
TCGA-HC-A48F-01A-11R-A250-07	-797.2030095	-1100.607772	-1897.810781	0.947199369
TCGA-EJ-5531-01A-01R-1580-07	-304.3386658	396.5107224	92.17205653	0.814739242
TCGA-EJ-5526-01A-01R-1580-07	-112.7001736	-95.6576998	-208.3578734	0.839516994
TCGA-KC-A4BL-01A-31R-A250-07	-433.0502738	57.57199005	-375.4782838	0.852591761
TCGA-J4-A6M7-01A-11R-A31N-07	-858.2097393	-1024.605694	-1882.815433	0.946491289
TCGA-G9-6353-01A-11R-1965-07	-640.1700368	-731.7568105	-1371.926847	0.919651451
TCGA-V1-A9OQ-01A-11R-A41O-07	-541.7580115	-171.1050164	-712.8630279	0.877416063
TCGA-VN-A88P-01A-11R-A352-07	-230.5421275	-268.7691554	-499.3112829	0.86194941
TCGA-X4-A8KS-01A-12R-A36G-07	-800.9255244	5.562832415	-795.362692	0.883161114
TCGA-J9-A8CN-01A-11R-A352-07	-666.7783626	-451.3485769	-1118.12694	0.904385389
TCGA-KC-A4BR-01A-32R-A32Y-07	-32.74224048	-300.2765855	-333.018826	0.849318229
TCGA-EJ-AB20-01A-12R-A41O-07	366.8676078	493.3492866	860.2168943	0.744335516
TCGA-CH-5769-01A-11R-1580-07	-512.9714658	-261.8161814	-774.7876473	0.881740414
TCGA-EJ-5524-01A-01R-1580-07	154.0591455	203.0839615	357.143107	0.791576534
TCGA-2A-AAYO-01A-11R-A41O-07	-153.2717833	821.5871786	668.3153953	0.762849103
TCGA-HC-7738-01A-11R-2118-07	-1143.848218	-557.4156424	-1701.26386	0.937555596
TCGA-KK-A8ID-01A-11R-A36G-07	-1244.256388	-683.2120451	-1927.468433	0.948586285
TCGA-HC-A6AQ-01A-11R-A30B-07	-997.9791371	-294.7301572	-1292.709294	0.915022565
TCGA-V1-A9O7-01A-21R-A41O-07	192.2310878	100.2766751	292.5077629	0.79733848
TCGA-CH-5794-01A-11R-1580-07	-1119.760148	-602.4437732	-1722.203922	0.938620327
TCGA-V1-A9OY-01A-11R-A41O-07	-449.1308409	-26.49016461	-475.6210055	0.860181151
TCGA-V1-A9OH-01A-11R-A41O-07	-462.628542	-354.1327681	-816.7613101	0.884630135
TCGA-KK-A7AZ-01A-12R-A32O-07	-860.4939205	-689.891492	-1550.385413	0.929622717
TCGA-V1-A9OT-01A-11R-A41O-07	-712.2179782	-216.1750581	-928.3930363	0.892151827
TCGA-EJ-7314-01A-31R-2118-07	-1269.933612	-709.4370776	-1979.370689	0.950970177
TCGA-VP-AA1N-01A-31R-A41O-07	-201.255573	216.6728745	15.4173015	0.821220141
TCGA-XJ-A83H-01A-11R-A352-07	-1107.786493	-440.3546209	-1548.141114	0.929501265
TCGA-ZG-A8QW-01A-11R-A37L-07	-200.1818606	381.7707514	181.5888908	0.80705884
TCGA-CH-5788-01A-11R-1580-07	-904.6218102	-751.1774948	-1655.799305	0.935213396
TCGA-J4-A83J-01A-11R-A36G-07	-884.5142775	126.3872689	-758.1270086	0.880584109
TCGA-CH-5743-01A-21R-1580-07	-684.816924	779.6333576	94.81643353	0.814514113
TCGA-YL-A8HL-01A-11R-A36G-07	-1069.422905	-1055.80434	-2125.227246	0.957373478
TCGA-2A-AAYF-01A-11R-A41O-07	-921.4929339	-784.0538089	-1705.546743	0.937774087
TCGA-V1-A8MG-01A-11R-A36G-07	-334.0477318	-145.6500257	-479.6977575	0.860486184
TCGA-ZG-A9L5-01A-12R-A41O-07	-752.4747145	-601.8106304	-1354.285345	0.918631354
TCGA-ZG-A9LU-01A-11R-A41O-07	-773.2476917	401.1957069	-372.0519848	0.852328828
TCGA-EJ-A7NN-01A-11R-A33R-07	-475.6012911	125.5075386	-350.0937525	0.850638642
TCGA-EJ-A65D-01A-11R-A30B-07	-1500.185036	-1418.152558	-2918.337593	0.984445108
TCGA-CH-5791-01A-11R-1580-07	-594.433723	-327.0477108	-921.4814338	0.891693062
TCGA-HC-7750-01A-11R-2118-07	-380.8539975	-452.9571886	-833.8111861	0.885794367
TCGA-VP-A87D-01A-11R-A352-07	-1156.459435	-996.1592839	-2152.618719	0.958527141
TCGA-G9-A9S0-01A-11R-A41O-07	-863.6704237	6.634287553	-857.0361362	0.887371329
TCGA-CH-5761-01A-11R-1580-07	-217.8483451	-565.3979638	-783.2463089	0.882325456
TCGA-ZG-A9L1-01A-11R-A41O-07	-408.719585	-1130.054623	-1538.774208	0.928993277
TCGA-MG-AAMC-01A-11R-A41O-07	-1248.228798	-748.5518138	-1996.780612	0.951757465
TCGA-EJ-5517-01A-01R-1580-07	-354.8141423	87.98964712	-266.8244952	0.844149028
TCGA-HC-7818-01A-11R-2118-07	-674.7754984	-62.03156298	-736.8070614	0.879096751
TCGA-EJ-A8FO-01A-21R-A36G-07	-831.5025097	-724.5221942	-1556.024704	0.929927447
TCGA-VP-A87E-01A-31R-A352-07	45.64429608	851.4547496	897.0990457	0.740709211
TCGA-VN-A88O-01A-11R-A352-07	-887.5983048	-195.5307132	-1083.129018	0.902181298
TCGA-KC-A4BN-01A-61R-A250-07	-1472.512713	-755.46619	-2227.978903	0.961621116
TCGA-HC-7078-01A-11R-2118-07	-525.4481554	-27.10062911	-552.5487845	0.865885033
TCGA-CH-5751-01A-11R-1580-07	130.0322732	1649.844392	1779.876666	0.647686374
TCGA-HC-7077-01A-11R-1965-07	-1400.611666	-1074.400388	-2475.012054	0.970936272
TCGA-G9-6379-01A-11R-A31N-07	-300.946703	1029.659969	728.7132661	0.75708684
TCGA-XK-AAJP-01A-11R-A41O-07	-679.0337477	-282.0148399	-961.0485876	0.894306944
TCGA-KC-A4BV-01A-31R-A26U-07	-5.555427059	73.41863868	67.86321162	0.816803024
TCGA-EJ-8474-01A-11R-2403-07	-249.8234498	-471.2985552	-721.1220051	0.877997005
TCGA-2A-A8VO-01A-11R-A37L-07	-576.8067948	-401.8813376	-978.6881324	0.895462529
TCGA-V1-A9ZG-01A-11R-A41O-07	-119.6763433	-249.8919789	-369.5683222	0.852138097
TCGA-YL-A9WJ-01A-11R-A37L-07	-167.1685583	190.0107322	22.84217392	0.820597752
TCGA-QU-A6IL-01A-11R-A31N-07	-1055.947393	-239.7473108	-1295.694704	0.915199258
TCGA-XK-AAIV-01A-11R-A41O-07	226.5985429	1470.752999	1697.351542	0.656868164
TCGA-G9-6351-01A-21R-1965-07	-967.5829743	-816.2855567	-1783.868531	0.941704218
TCGA-M7-A720-01A-12R-A32O-07	-939.2377418	-415.2863434	-1354.524085	0.9186452
TCGA-HC-7230-01A-11R-2118-07	-1259.584895	-905.1447522	-2164.729647	0.959032286
TCGA-EJ-A7NK-01A-12R-A352-07	-840.4396329	-546.3198674	-1386.7595	0.920504359
TCGA-QU-A6IO-01A-11R-A31N-07	-883.2105281	242.8891108	-640.3214172	0.872258121
TCGA-VN-A88N-01A-11R-A36G-07	-1104.215593	-755.9262008	-1860.141794	0.945411932
TCGA-VP-A878-01A-31R-A352-07	-181.4688017	-2.931714237	-184.400516	0.837601087
TCGA-EJ-A65M-01A-11R-A29R-07	-563.4026737	87.95967666	-475.442997	0.860167825
TCGA-EJ-8470-01A-11R-2403-07	-595.3825722	1322.730752	727.3481801	0.757217735
TCGA-EJ-7318-01B-11R-A32O-07	-683.6384861	24.82786446	-658.8106216	0.873582178
TCGA-G9-6377-01A-11R-1965-07	-657.3911509	-116.6748086	-774.0659595	0.881690435
TCGA-XJ-A83G-01A-11R-A352-07	-1132.691809	-636.4657485	-1769.157557	0.94097551
TCGA-V1-A8MF-01A-11R-A36G-07	-240.5093274	494.598549	254.0892216	0.800729342
TCGA-G9-6333-01A-12R-1965-07	-452.4618319	-204.9425936	-657.4044255	0.873481703
TCGA-YL-A8SH-01B-11R-A37L-07	-663.461749	-487.1316347	-1150.593384	0.906408713
TCGA-CH-5754-01A-11R-1580-07	-214.0949259	710.1725111	496.0775852	0.778950646
TCGA-V1-A9ZI-01A-11R-A41O-07	19.69264443	216.8273405	236.519985	0.802271542
TCGA-EJ-7786-01A-11R-2118-07	-460.5436498	-543.5653462	-1004.108996	0.897117314
TCGA-YL-A8SL-01B-21R-A37L-07	-1275.404237	-967.7548748	-2243.159112	0.962230125
TCGA-HC-7209-01A-11R-2118-07	-792.7395707	-371.9725111	-1164.712082	0.907282177
TCGA-J4-A67M-01A-11R-A30B-07	-90.37716547	737.703639	647.3264735	0.764837537
TCGA-4L-AA1F-01A-11R-A41O-07	1775.11204	1630.82803	3405.940069	0.449188313
TCGA-EJ-5518-01A-01R-1580-07	212.472462	-203.5403818	8.932080202	0.821762965
TCGA-YL-A8SQ-01B-11R-A37L-07	-461.1280976	-197.589232	-658.7173295	0.873575513
TCGA-HC-7748-01A-11R-2118-07	15.84140725	0.255452805	16.09686005	0.821163217
TCGA-EJ-5503-01A-01R-1580-07	-469.4886013	19.6240775	-449.8645238	0.858246867
TCGA-XK-AAJ3-01A-11R-A41O-07	-472.561098	-728.1717801	-1200.732878	0.909492969
TCGA-CH-5750-01A-11R-1580-07	-773.8550314	343.9197117	-429.9353197	0.856741785
TCGA-HI-7168-01A-11R-2118-07	114.7438175	-715.034533	-600.2907154	0.869369426
TCGA-EJ-5521-01A-01R-1580-07	-640.6017218	-186.8218808	-827.4236026	0.885358847
TCGA-KK-A59Z-01A-12R-A26U-07	169.064161	22.8200429	191.8842039	0.80616558
TCGA-EJ-5496-01A-01R-1580-07	-1262.777674	-803.9069895	-2066.684664	0.954855938
TCGA-HC-7817-01B-11R-A29R-07	190.6218855	629.8680408	820.4899263	0.74821712
TCGA-CH-5764-01A-21R-1580-07	-705.4699675	-227.996615	-933.4665825	0.892488004
TCGA-HC-7752-01A-11R-2118-07	-762.0247543	-379.9658373	-1141.990592	0.905874586
TCGA-G9-6494-01A-11R-1789-07	-509.5964585	-713.8863373	-1223.482796	0.910876158
TCGA-KK-A6E8-01A-11R-A31N-07	-1034.559402	-852.4699571	-1887.029359	0.946690734
TCGA-J4-AAU2-01A-11R-A41O-07	-795.5912304	-447.880741	-1243.471971	0.912083112
TCGA-J9-A52D-01A-11R-A29R-07	-1556.296738	-1155.389832	-2711.68657	0.978663592
TCGA-EJ-7328-01A-31R-2118-07	36.89038192	852.8926883	889.7830703	0.741430257
TCGA-EJ-5502-01A-01R-1580-07	-387.7851812	217.8692473	-169.9159339	0.836437706
TCGA-KK-A5A1-01A-11R-A29R-07	-127.3849072	-6.928694245	-134.3136014	0.83356212
TCGA-KK-A7AV-01A-11R-A32O-07	-278.7513192	1049.23075	770.4794312	0.753067305
TCGA-EJ-5508-01A-02R-1580-07	-401.7471105	283.9050744	-117.8420361	0.832224011
TCGA-G9-6373-01A-11R-1789-07	-202.2286341	56.19260402	-146.0360301	0.834511454
TCGA-TP-A8TT-01A-12R-A41O-07	-160.9569548	861.6088154	700.6518606	0.759771469
TCGA-ZG-A8QZ-01A-11R-A37L-07	5.855587716	294.4587928	300.3143805	0.796646357
TCGA-ZG-A9LM-01A-11R-A41O-07	-81.89540387	-25.71694369	-107.6123476	0.831390527
TCGA-G9-6498-01A-12R-A311-07	-185.8809841	815.5237773	629.6427933	0.766507206
TCGA-G9-6499-01A-12R-1965-07	-1046.409747	-305.3914032	-1351.80115	0.918487213
TCGA-TP-A8TV-01A-11R-A41O-07	-1125.586369	-912.2523875	-2037.838756	0.953589519
TCGA-G9-6361-01A-21R-1965-07	-187.9184592	-636.7289216	-824.6473808	0.885169316
TCGA-EJ-5498-01A-01R-1580-07	155.3312029	166.3700008	321.7012037	0.794744875
TCGA-YL-A8SC-01A-11R-A37L-07	-359.5479236	255.237754	-104.3101696	0.831121075
TCGA-HC-7232-01A-11R-2118-07	-451.4069391	-642.8281891	-1094.235128	0.902883318
TCGA-G9-6339-01A-12R-A311-07	-964.9355932	-425.2983133	-1390.233906	0.920703514
TCGA-KK-A59V-01A-11R-A29R-07	-297.3013878	2149.5533	1852.251912	0.639555592
TCGA-EJ-5514-01A-01R-1580-07	139.6000009	214.9473591	354.54736	0.79180931
TCGA-KK-A7B1-01A-11R-A32O-07	-127.015106	-417.1161781	-544.1312841	0.865266276
TCGA-CH-5765-01A-11R-1580-07	-1076.835853	-965.578016	-2042.413869	0.953791521
TCGA-EJ-7793-01A-31R-2263-07	-1000.397388	-808.1878116	-1808.5852	0.942918669
TCGA-HC-A8D1-01A-11R-A36G-07	-243.8705709	-47.57674089	-291.4473118	0.846081191
TCGA-YL-A8SI-01A-11R-A41O-07	-106.673803	18.322213	-88.35158998	0.829816132
TCGA-HC-7210-01A-11R-2118-07	159.2295644	233.451454	392.6810185	0.788378099
TCGA-CH-5752-01A-11R-1580-07	-503.5482794	-796.8087519	-1300.357031	0.915474848
TCGA-EJ-A8FN-01A-11R-A352-07	-414.0548462	117.2305236	-296.8243225	0.846501658
TCGA-EJ-A8FS-01A-11R-A352-07	-1422.706993	-787.8591047	-2210.566098	0.960916658
TCGA-M7-A722-01A-12R-A36G-07	-1061.917158	-436.8733196	-1498.790478	0.926805138
TCGA-G9-6354-01A-11R-A311-07	-1267.623456	-597.1115194	-1864.734976	0.945631432
TCGA-XQ-A8TA-01A-11R-A36G-07	-1805.756461	-1485.019842	-3290.776303	0.992574597
TCGA-G9-6364-01A-21R-1789-07	-120.5059973	-543.3869544	-663.8929517	0.873945009
TCGA-YL-A8HJ-01A-11R-A36G-07	547.2751003	495.2068827	1042.481983	0.726204522
TCGA-EJ-5504-01A-01R-1580-07	71.28098117	-314.5884302	-243.307449	0.84229334
TCGA-EJ-7331-01A-11R-2118-07	33.2514772	1.213472171	34.46494937	0.819621518
TCGA-G9-7509-01A-11R-A41O-07	-747.9446111	-910.7923443	-1658.736955	0.935365995
TCGA-YL-A9WY-01A-11R-A41O-07	369.5627112	1157.566997	1527.129708	0.675501189
TCGA-2A-A8VL-01A-21R-A37L-07	-1092.228946	-808.1064931	-1900.335439	0.947318132
TCGA-CH-5737-01A-11R-1580-07	-1198.022291	-738.9647718	-1936.987062	0.949027607
TCGA-HC-7213-01A-11R-2118-07	-434.0164105	-50.61890476	-484.6353152	0.860855212
TCGA-V1-A8WV-01A-11R-A37L-07	-447.1421912	361.061393	-86.0807982	0.829630078
TCGA-M7-A721-01A-12R-A32O-07	-614.2544709	-312.2107791	-926.46525	0.89202396
TCGA-HC-A632-01A-11R-A29R-07	175.3780903	914.4313661	1089.809456	0.721411036
TCGA-EJ-A8FP-01A-21R-A36G-07	-366.157801	15.5257234	-350.6320777	0.850680184
TCGA-EJ-A7NF-01A-11R-A33R-07	-1446.107748	-755.071474	-2201.179222	0.960534296
TCGA-2A-A8VX-01A-11R-A37L-07	-1069.047847	-1336.585099	-2405.632946	0.968448533
TCGA-J4-A67L-01A-11R-A30B-07	-468.4686038	484.1697747	15.70117095	0.821196363
TCGA-XK-AAJR-01A-11R-A41O-07	-509.9531105	-565.4540983	-1075.407209	0.901691787
TCGA-HC-A9TH-01A-11R-A41O-07	-118.8663067	28.50723615	-90.35907053	0.829980536
TCGA-EJ-A65J-01A-11R-A311-07	-560.8854067	-453.4727738	-1014.35818	0.897780958
TCGA-2A-A8VT-01A-11R-A37L-07	-980.737139	-563.7949069	-1544.532046	0.929305745
TCGA-KC-A7F5-01A-11R-A33R-07	-1390.19343	-1334.65899	-2724.85242	0.979058852
TCGA-HC-7233-01A-11R-2118-07	77.2985492	648.6326626	725.9312118	0.757353573
TCGA-J4-A67Q-01A-21R-A30B-07	69.29752245	421.4320104	490.7295328	0.779442688
TCGA-ZG-A9ND-01A-11R-A41O-07	-1123.464738	-650.6530964	-1774.117835	0.941221708
TCGA-HC-7821-01A-12R-2118-07	327.1809434	361.6503025	688.8312459	0.760898489
TCGA-V1-A9Z9-01A-21R-A41O-07	-259.2934742	-388.1923188	-647.4857929	0.872771943
TCGA-V1-A8MU-01A-11R-A37L-07	5.006800209	441.2603138	446.267114	0.78351478
TCGA-EJ-AB27-01A-11R-A41O-07	-934.9237086	270.0120026	-664.911706	0.87401768
TCGA-G9-6370-01A-11R-1789-07	-321.0793991	-139.8776509	-460.9570499	0.859081409
TCGA-EJ-A8FU-01A-11R-A36G-07	-118.6037623	-28.93602499	-147.5397873	0.834633056
TCGA-KK-A7B3-01A-11R-A33R-07	-69.69260617	459.7044949	390.0118888	0.788619068
TCGA-KC-A7FA-01A-21R-A33R-07	-678.507553	-231.7306152	-910.2381682	0.890944819
TCGA-VN-A88L-01A-11R-A352-07	-323.7203504	-696.6918862	-1020.412237	0.898172009
TCGA-HC-8264-01B-11R-2403-07	380.9301733	-266.6733982	114.2567751	0.812855291
TCGA-J4-8198-01A-11R-2263-07	-412.7662711	-738.1229006	-1150.889172	0.906427052
TCGA-HC-7737-01A-11R-2118-07	-7.322285136	496.0277314	488.7054462	0.779628786
TCGA-G9-6348-01A-11R-1789-07	-121.6280191	51.99764699	-69.63037207	0.828279483
TCGA-EJ-A65E-01A-11R-A29R-07	-1177.636401	-706.9976633	-1884.634064	0.946577409
TCGA-XK-AAK1-01A-11R-A41O-07	-1034.446965	-360.8234589	-1395.270424	0.920991784
TCGA-EJ-5501-01A-01R-1580-07	-874.4580313	-494.3039169	-1368.761948	0.919468899
TCGA-EJ-A7NM-01A-21R-A33R-07	-350.853889	644.1610452	293.3071562	0.797267655
TCGA-HC-A6AS-01A-11R-A30B-07	-7.571809392	734.2654203	726.6936109	0.757280489
TCGA-V1-A9O5-01A-11R-A41O-07	-499.155897	685.1460922	185.9901952	0.806677192
TCGA-EJ-5532-01A-01R-1580-07	-485.373348	-602.1958593	-1087.569207	0.902462251
TCGA-V1-A9Z7-01A-11R-A41O-07	375.9813081	118.6057563	494.5870644	0.779087828
TCGA-KK-A7AU-01A-11R-A32O-07	-1807.192457	-1143.566261	-2950.758718	0.985270084
TCGA-EJ-A46F-01A-31R-A250-07	-1357.948252	-884.3229182	-2242.27117	0.962194633
TCGA-KC-A7F6-01A-11R-A33R-07	-838.79538	-395.1658795	-1233.96126	0.911509831
TCGA-V1-A8WN-01A-11R-A37L-07	-692.4311641	-404.6360925	-1097.067257	0.903061953
TCGA-G9-7523-01A-11R-2263-07	1050.738436	767.6681553	1818.406591	0.643366885
TCGA-J9-A52C-01A-11R-A26U-07	413.5003139	692.1647215	1105.665035	0.719797332
TCGA-G9-6384-01A-11R-1789-07	-338.8611669	-253.5116615	-592.3728284	0.868794496
TCGA-V1-A8WW-01A-11R-A37L-07	-542.8472304	-229.2841981	-772.1314285	0.881556416
TCGA-EJ-7785-01A-11R-2118-07	-51.85460993	183.9272537	132.0726438	0.81132927
TCGA-EJ-5512-01A-01R-1580-07	-890.6397763	-686.5322013	-1577.171978	0.931064503
TCGA-HC-8259-01A-11R-2263-07	-1238.211693	-986.8496896	-2225.061382	0.961503522
TCGA-EJ-5510-01A-01R-1580-07	-509.7798348	55.65122944	-454.1286054	0.858567943
TCGA-XJ-A9DX-01A-11R-A37L-07	-777.8992995	-523.5287071	-1301.428007	0.915538093
TCGA-VN-A88R-01A-11R-A36G-07	-330.8493306	-342.2727667	-673.1220973	0.87460264
TCGA-ZG-A9L0-01A-11R-A41O-07	409.6720669	760.6552875	1170.327354	0.713176033
TCGA-G9-6378-01A-11R-1789-07	-134.1097886	-405.6299487	-539.7397373	0.864942936
TCGA-VN-A88Q-01A-11R-A352-07	-1191.628345	-659.0575529	-1850.685898	0.944958698
TCGA-EJ-7783-01A-11R-2118-07	-531.1402028	-251.6211999	-782.7614027	0.882291954
TCGA-EJ-A7NJ-01A-22R-A352-07	-1048.490311	-120.6908039	-1169.181115	0.907557846
TCGA-EJ-8472-01A-11R-2403-07	-724.1508213	-806.1094396	-1530.260261	0.928530024
TCGA-CH-5746-01A-11R-1580-07	-1236.936377	-914.2199585	-2151.156336	0.958465941
TCGA-YL-A8S8-01A-11R-A37L-07	-304.5624779	-570.8982257	-875.4607036	0.888615013
TCGA-YL-A8HK-01A-11R-A36G-07	-188.5683276	-83.56880772	-272.1371354	0.844566847
TCGA-J9-A8CP-01A-11R-A352-07	-207.661866	-287.2082909	-494.870157	0.861618714
TCGA-ZG-A9LS-01A-12R-A41O-07	510.5309182	1132.709193	1643.240111	0.662836393
TCGA-QU-A6IP-01A-11R-A31N-07	-824.3940507	-590.7660601	-1415.160111	0.922125271
TCGA-EJ-5509-01A-01R-1580-07	-177.2077318	377.0404469	199.8327152	0.805474678
TCGA-YL-A8SK-01B-21R-A37L-07	-389.2359439	-31.68592993	-420.9218739	0.856058668
TCGA-HC-7212-01A-11R-2118-07	-537.7006995	-652.7213945	-1190.422094	0.908862735
TCGA-G9-6385-01A-11R-1789-07	-498.9494894	-494.050192	-992.9996815	0.896395682
TCGA-KK-A8IB-01A-11R-A36G-07	-356.8218539	507.0350633	150.2132094	0.809769736
TCGA-XJ-A9DQ-01A-11R-A37L-07	-850.0659	-627.4442698	-1477.51017	0.925627535
TCGA-KK-A6DY-01A-12R-A311-07	-805.3189908	-31.0308383	-836.3498291	0.885967241
TCGA-G9-A9S7-01A-11R-A41O-07	-1357.138084	-508.0320138	-1865.170098	0.945652204
TCGA-M7-A71Z-01A-12R-A32O-07	-1506.620971	-1174.532641	-2681.153612	0.977732876
TCGA-EJ-5497-01A-02R-1580-07	-496.8170863	-247.5543323	-744.3714186	0.879625454
TCGA-HC-8257-01A-11R-2263-07	-607.2810445	-338.2478965	-945.528941	0.893285277
TCGA-EJ-A65B-01A-12R-A30B-07	-263.5272364	-152.6862573	-416.2134937	0.85570123
TCGA-G9-6332-01A-11R-1789-07	-1313.37075	-942.8704311	-2256.241181	0.962751126
TCGA-KC-A7FD-01A-11R-A33R-07	-1522.516685	-735.2431331	-2257.759818	0.962811377
TCGA-EJ-7781-01A-11R-2118-07	-525.6672686	-70.02919925	-595.6964678	0.869035973
TCGA-KK-A8I4-01A-11R-A36G-07	439.8227133	1170.877682	1610.700395	0.666405255
TCGA-EJ-7330-01A-11R-2118-07	-314.1104573	-442.1513425	-756.2617998	0.880454329
TCGA-HC-8216-01A-11R-A29R-07	-478.1517131	150.7800178	-327.3716953	0.848880359
TCGA-YJ-A8SW-01A-11R-A37L-07	-905.7322737	-977.4653416	-1883.197615	0.946509392
TCGA-KK-A59Y-01A-11R-A26U-07	-1199.425057	-708.8171943	-1908.242251	0.947689236
TCGA-HC-7740-01A-11R-2118-07	-186.5416866	-12.65716835	-199.1988549	0.838785758
TCGA-ZG-A9LY-01A-11R-A41O-07	-269.4258865	-18.32787246	-287.753759	0.845792061
TCGA-HC-A631-01A-11R-A29R-07	-922.6062655	-879.3387941	-1801.94506	0.942593625
TCGA-2A-A8VV-01A-11R-A37L-07	-918.8450756	-1008.402638	-1927.247713	0.94857603
TCGA-FC-7708-01A-11R-2118-07	76.38929478	38.37663703	114.7659318	0.812811756
TCGA-YL-A8HM-01A-11R-A36G-07	-560.2922684	413.2260549	-147.0662134	0.834594765
TCGA-VN-A88K-01A-11R-A352-07	-247.2423755	-444.0585295	-691.300905	0.875893291
TCGA-EJ-7315-01A-31R-2118-07	213.6341435	906.4935192	1120.127663	0.718321995
TCGA-G9-6338-01A-12R-1965-07	-202.6260847	-454.1917746	-656.8178594	0.873439781
TCGA-G9-6342-01A-11R-1965-07	-935.6253057	-617.4848589	-1553.110165	0.929770034
TCGA-V1-A9OX-01A-11R-A41O-07	-670.6279726	51.83085434	-618.7971183	0.870708622
TCGA-YL-A9WL-01A-11R-A41O-07	-955.4398638	-1013.355489	-1968.795353	0.950488921
TCGA-HC-7231-01A-11R-2118-07	-816.3506392	114.8405432	-701.510096	0.876615385
TCGA-EJ-5505-01A-01R-1580-07	-1126.537969	-682.7249941	-1809.262963	0.942951796
TCGA-G9-7522-01A-11R-2263-07	-400.7316446	-266.8688559	-667.6005004	0.874209386
TCGA-XQ-A8TB-01A-11R-A36G-07	-92.25134826	-514.4203392	-606.6716875	0.869831903
TCGA-V1-A9OL-01A-11R-A41O-07	-509.9258441	-4.235911588	-514.1617557	0.863052547
TCGA-EJ-7218-01B-11R-A32O-07	-968.4255661	-481.7601921	-1450.185758	0.924102223
TCGA-G9-6371-01A-11R-1789-07	-1030.917214	-748.5573378	-1779.474552	0.941487022
TCGA-QU-A6IM-01A-11R-A31N-07	-836.5596727	542.240084	-294.3195887	0.846305861
TCGA-VP-A876-01A-11R-A352-07	-1325.066157	-979.431084	-2304.497241	0.96464224
TCGA-YL-A8SA-01A-21R-A37L-07	-1404.780201	-824.6667593	-2229.44696	0.961680221
TCGA-VP-A87K-01A-11R-A352-07	-1228.393348	-702.834121	-1931.227469	0.948760791
TCGA-EJ-7794-01A-11R-2118-07	-224.6259136	83.3184442	-141.3074694	0.834128811
TCGA-G9-6336-01A-11R-1789-07	-831.168128	-490.1413357	-1321.309464	0.916708051
TCGA-CH-5738-01A-11R-1580-07	29.02788755	733.489251	762.5171386	0.753835777
TCGA-XJ-A83F-01A-11R-A352-07	-745.9295683	-801.3667514	-1547.29632	0.929455522
TCGA-G9-7521-01A-11R-2263-07	-4.998898348	726.1986302	721.1997319	0.757806919
TCGA-ZG-A9L9-01A-11R-A41O-07	500.7771125	582.5060007	1083.283113	0.722074121
TCGA-G9-7525-01A-31R-2263-07	-282.7274243	-475.3193574	-758.0467818	0.880578528
TCGA-VP-A87B-01A-11R-A352-07	-667.1878647	-536.3549125	-1203.542777	0.90966436
TCGA-HC-A6HX-01A-11R-A31N-07	-599.6712666	-104.2976069	-703.9688735	0.876788999
TCGA-KK-A7B2-01A-12R-A32O-07	-46.85324811	1056.411514	1009.558266	0.729518489
TCGA-HC-8258-01B-05R-2302-07	862.4669126	1745.840084	2608.306997	0.550480693
TCGA-HC-7211-01A-11R-2118-07	-912.5212864	-105.943464	-1018.46475	0.898046292
TCGA-2A-AAYU-01A-11R-A41O-07	-881.1803634	-942.766584	-1823.946947	0.943667214
TCGA-J4-AATV-01A-11R-A41O-07	-411.1308314	207.2524285	-203.8784029	0.839159553
TCGA-G9-6365-01A-11R-1789-07	8.778197254	-242.3357039	-233.5575066	0.841521044
TCGA-V1-A9OA-01A-11R-A41O-07	-25.64336502	-168.5755649	-194.2189299	0.838387535
TCGA-EJ-7782-01A-11R-2118-07	-480.3197271	-369.981195	-850.3009221	0.886915073
TCGA-EJ-7125-01A-11R-1965-07	-404.0482965	-169.286164	-573.3344605	0.86740729
TCGA-ZG-A9M4-01A-11R-A41O-07	-691.0967084	826.0498738	134.9531654	0.811082017
TCGA-J4-A83N-01A-11R-A352-07	-1202.522712	-584.5691557	-1787.091868	0.941863299
TCGA-HC-8266-01A-11R-2263-07	24.23830791	1706.571722	1730.81003	0.653157096
TCGA-J4-A83M-01A-11R-A352-07	-832.247594	-298.7738705	-1131.021465	0.905191443
TCGA-HC-7736-01A-11R-2118-07	-324.982016	-79.26794906	-404.2499651	0.854791178
TCGA-G9-6343-01A-21R-1965-07	-760.889566	-554.7589536	-1315.64852	0.916375718
TCGA-KK-A8IA-01A-11R-A36G-07	-972.1041511	-803.3141032	-1775.418254	0.94128617
TCGA-HC-A6AN-01A-11R-A30B-07	-576.4335926	-75.44283658	-651.8764292	0.873086357
TCGA-XK-AAIR-01A-11R-A41O-07	-479.6657573	-14.73193385	-494.3976911	0.861583512
TCGA-XJ-A9DI-01A-11R-A37L-07	-36.2129696	845.8460495	809.6330799	0.749273489
TCGA-V1-A8X3-01A-11R-A37L-07	-454.0026134	-476.9210587	-930.9236721	0.89231957
TCGA-VP-A879-01A-11R-A352-07	-606.2257033	-868.8210613	-1475.046765	0.925490632
TCGA-HI-7170-01A-11R-2118-07	256.6654845	330.8506412	587.5161257	0.770463923
TCGA-HC-8256-01A-11R-2263-07	-1222.230175	-637.5722541	-1859.802429	0.945395697
TCGA-EJ-5494-01A-01R-1580-07	-498.8815654	-101.0591027	-599.9406681	0.869344033
TCGA-HC-A6AL-01A-11R-A30B-07	-451.789455	228.9598858	-222.8295692	0.84066929
TCGA-EJ-A7NG-01A-31R-A33R-07	-430.4410958	-336.5189662	-766.960062	0.881197809
TCGA-HC-A9TE-01A-11R-A41O-07	136.0980562	998.3326737	1134.43073	0.716859752
TCGA-EJ-7317-01A-31R-2118-07	-738.8993491	-897.3225535	-1636.221903	0.93419199
TCGA-XJ-A9DK-01A-11R-A37L-07	-665.3763011	-240.7243653	-906.1006664	0.890668856
TCGA-HC-A8D0-01A-11R-A36G-07	-261.517579	190.8395616	-70.67801744	0.82836564
TCGA-EJ-5542-01A-01R-1580-07	-240.2415761	-440.5015371	-680.7431132	0.875144472
TCGA-CH-5753-01A-11R-1580-07	-1061.899167	-227.7335497	-1289.632717	0.914840293
TCGA-FC-A6HD-01A-11R-A31N-07	-1441.251698	-614.5636568	-2055.815355	0.954380753
TCGA-V1-A8WL-01A-11R-A37L-07	-420.9675939	281.3779212	-139.5896728	0.833989705
TCGA-HC-A4ZV-01A-11R-A26U-07	61.96515537	506.7978264	568.7629818	0.772215831
TCGA-KK-A8II-01A-11R-A36G-07	-1637.482734	-965.630209	-2603.112943	0.975264809
TCGA-HC-8265-01A-11R-2263-07	-719.5374728	-184.4404199	-903.9778927	0.890527143
TCGA-EJ-5506-01A-01R-1580-07	-960.0759517	-511.8171443	-1471.893096	0.925315192
TCGA-KK-A8IK-01A-11R-A36G-07	-1410.80193	-869.8119912	-2280.613922	0.963712317
TCGA-EJ-5530-01A-01R-1580-07	-469.9701614	-695.4174824	-1165.387644	0.907323874
TCGA-KK-A7B0-01A-11R-A32O-07	-229.8314742	1033.533101	803.7016269	0.749849815
TCGA-J4-A67O-01A-11R-A30B-07	-109.6614492	146.8310106	37.16956132	0.819394007
TCGA-KK-A6E0-01A-11R-A311-07	-1074.370273	-621.5079522	-1695.878225	0.937280322
TCGA-HC-7075-01A-11R-1965-07	-1068.264624	-266.5278774	-1334.792502	0.917497041
TCGA-ZG-A8QY-01A-11R-A37L-07	-264.9924585	-660.854996	-925.8474545	0.891982968
TCGA-KC-A7F3-01A-21R-A33R-07	-910.7808533	-440.7110679	-1351.491921	0.918469262
TCGA-CH-5741-01A-11R-1580-07	-1277.433035	-877.6054712	-2155.038506	0.958628313
TCGA-KK-A6E3-01A-21R-A30B-07	-173.4938818	564.5650286	391.0711468	0.788523453
TCGA-HC-7742-01A-11R-2118-07	-426.4801582	-686.1045531	-1112.584711	0.904037941
TCGA-XA-A8JR-01A-11R-A36G-07	-590.6845649	-399.125847	-989.8104119	0.896188075
TCGA-J4-A83L-01A-11R-A352-07	-499.9154367	-615.3117638	-1115.2272	0.904203676
TCGA-VN-A88I-01A-11R-A352-07	673.1873549	319.5407723	992.7281273	0.731205966
TCGA-VN-A88M-01A-11R-A352-07	-1186.33558	-810.6483864	-1996.983966	0.951766625
TCGA-HC-A6AO-01A-11R-A30B-07	-935.2368828	476.0926739	-459.1442089	0.858945176
TCGA-HC-7080-01A-11R-1965-07	-1165.428186	-748.3713782	-1913.799564	0.947949303
TCGA-EJ-A46D-01A-21R-A32Y-07	-849.9832207	-482.4304652	-1332.413686	0.9173581
TCGA-EJ-7123-01A-11R-1965-07	-813.6728102	-700.064373	-1513.737183	0.927626848
TCGA-CH-5739-01A-11R-1580-07	-31.77538649	66.24495912	34.46957264	0.819621129
TCGA-FC-A66V-01A-21R-A30B-07	-855.9797283	-50.68865352	-906.6683818	0.890706741
TCGA-G9-6329-01A-13R-1965-07	-337.584377	71.14806658	-266.4363104	0.844118479
TCGA-G9-6367-01A-11R-1789-07	-601.5202636	-407.4981466	-1009.01841	0.897435456
TCGA-G9-6363-01A-21R-1789-07	-475.1842885	-184.4655558	-659.6498443	0.873642124
TCGA-YL-A8SJ-01B-11R-A37L-07	61.22805972	-741.6104411	-680.3823813	0.87511885
TCGA-CH-5771-01A-21R-1580-07	307.0496643	600.0946761	907.1443403	0.739717777
TCGA-YL-A9WK-01A-11R-A37L-07	97.4040234	127.1008395	224.5048629	0.803323139
TCGA-WW-A8ZI-01A-11R-A37L-07	-932.806886	-419.0631092	-1351.869995	0.91849121
TCGA-G9-6347-01A-11R-A31N-07	59.13860985	881.8460509	940.9846608	0.736366038
TCGA-FC-A5OB-01A-11R-A29R-07	-1161.506514	-1023.991657	-2185.498171	0.95989148
TCGA-EJ-5519-01A-01R-1580-07	-531.8041693	-603.1593345	-1134.963504	0.905437219
TCGA-CH-5763-01A-11R-1580-07	-60.95640009	-134.3085054	-195.2649055	0.838471214
TCGA-EJ-5525-01A-01R-1580-07	408.7642089	-484.2120894	-75.44788044	0.828757658
TCGA-KK-A6E4-01A-11R-A30B-07	-1096.002243	-384.4134635	-1480.415706	0.925788853
TCGA-ZG-A9LZ-01A-11R-A41O-07	-532.7314633	83.01836402	-449.7130993	0.858235459
TCGA-CH-5768-01A-11R-1580-07	-1107.288774	-632.0745202	-1739.363294	0.939486213
TCGA-EJ-A46G-01A-31R-A26U-07	-279.0661922	-279.9546897	-559.020882	0.866359887
TCGA-EJ-A46E-01A-31R-A250-07	-799.5630232	-243.411129	-1042.974152	0.899623106
TCGA-G9-6356-01A-11R-1789-07	-205.3973929	311.3044895	105.9070966	0.813568571
TCGA-M7-A725-01A-12R-A32O-07	-1014.054708	-772.5331326	-1786.587841	0.941838438
TCGA-KK-A6E2-01A-11R-A311-07	-1165.114497	-545.6708143	-1710.785311	0.938040828
TCGA-KK-A8IC-01A-11R-A36G-07	-41.08609633	20.71829565	-20.36780068	0.824206127
TCGA-CH-5748-01A-11R-1580-07	-1151.210701	-705.1768658	-1856.387567	0.945232205
TCGA-EJ-A65F-01A-21R-A311-07	-201.1497329	-170.2026964	-371.3524293	0.852275117
TCGA-HC-8261-01A-11R-2263-07	-672.8312536	-22.99700725	-695.8282609	0.876213753
TCGA-V1-A8WS-01A-11R-A37L-07	-1056.678428	-1001.739262	-2058.41769	0.954494743
TCGA-KK-A8IL-01A-11R-A36G-07	-395.7821407	780.2007806	384.4186399	0.789123636
TCGA-KK-A7AW-01A-11R-A32O-07	-787.5488596	711.032989	-76.51587055	0.828845377
TCGA-KK-A8I9-01A-11R-A36G-07	-60.38162056	395.4891828	335.1075622	0.793548934
TCGA-XK-AAJA-01A-11R-A41O-07	-1134.668472	-654.0289148	-1788.697387	0.941942458
TCGA-EJ-8469-01A-11R-2403-07	-767.3205489	-616.355427	-1383.675976	0.920327409
TCGA-2A-A8W1-01A-11R-A37L-07	-1667.023175	-896.7677772	-2563.790952	0.973972727
TCGA-KK-A7AQ-01A-11R-A33R-07	-488.8963363	-346.8166573	-835.7129936	0.885923886
TCGA-J4-A67S-01A-11R-A30B-07	-1039.126565	20.29540872	-1018.831157	0.89806995
TCGA-J4-A6G3-01A-11R-A311-07	-372.4394832	701.3307503	328.8912671	0.794103853
TCGA-ZG-A9MC-01A-31R-A41O-07	297.537195	1801.601334	2099.138529	0.611282373
TCGA-J4-A83K-01A-11R-A352-07	-731.5641791	-705.4632587	-1437.027438	0.92336239
TCGA-FC-7961-01A-11R-A29R-07	168.8552125	-197.8266248	-28.9714123	0.824920643
TCGA-VP-A87H-01A-11R-A352-07	-757.1061209	-500.7752022	-1257.881323	0.912948284
TCGA-YL-A9WX-01A-21R-A41O-07	-395.3360757	221.9792944	-173.3567813	0.836714413
TCGA-KK-A6E7-01A-11R-A31N-07	-929.3480731	-617.8547347	-1547.202808	0.929450457
TCGA-J9-A52B-01A-11R-A26U-07	-407.5643686	-81.70271091	-489.2670795	0.861200975
TCGA-HC-A8CY-01A-11R-A36G-07	-882.3835821	208.538477	-673.8451051	0.874654091
TCGA-CH-5790-01A-11R-1580-07	-1074.511588	-434.1570914	-1508.668679	0.927348702
TCGA-CH-5745-01A-11R-1580-07	-244.9059263	280.1773999	35.27147357	0.819553687
TCGA-V1-A9ZR-01A-11R-A41O-07	276.0274172	691.7026551	967.7300724	0.73370416
TCGA-EJ-A46B-01A-31R-A250-07	-948.2187994	-847.0122126	-1795.231012	0.942264053
TCGA-HC-7081-01A-11R-1965-07	834.8058235	417.1416616	1251.947485	0.704726627
TCGA-YL-A8SB-01A-31R-A37L-07	-24.21685964	-172.6050127	-196.8218723	0.838595737
TCGA-J4-A6G1-01A-11R-A311-07	107.8285232	1978.558515	2086.387038	0.612762645
TCGA-HC-7745-01A-11R-2118-07	108.6453963	499.4936171	608.1390134	0.768530605
TCGA-G9-7510-01A-11R-2263-07	-94.91326212	-68.28637758	-163.1996397	0.83589698
TCGA-EJ-8468-01A-21R-2403-07	167.6104251	330.2889889	497.8994141	0.778782921
TCGA-EJ-A7NH-01A-12R-A33R-07	-644.4298858	-548.9024664	-1193.332352	0.909040832
TCGA-KK-A8IF-01A-11R-A36G-07	-947.6779025	-949.7843514	-1897.462254	0.947182963
TCGA-KK-A59X-01A-11R-A29R-07	-373.1173781	-416.30346	-789.4208381	0.882751657
TCGA-KK-A6E5-01A-11R-A311-07	-547.6096447	-266.4997395	-814.1093842	0.884448553
TCGA-X4-A8KQ-01A-12R-A36G-07	-156.7900769	-10.15882649	-166.9489034	0.836198932
TCGA-V1-A8ML-01A-11R-A37L-07	-383.8741984	-666.4709724	-1050.345171	0.900095045
TCGA-EJ-7325-01B-11R-A32O-07	-863.9784543	-505.6214335	-1369.599888	0.919517251
TCGA-HC-7079-01A-11R-1965-07	613.1342309	2994.055369	3607.189599	0.422603056
TCGA-CH-5762-01A-11R-1580-07	-305.250199	290.2046668	-15.04553215	0.823763463
TCGA-KK-A8IH-01A-11R-A36G-07	-925.9304245	-36.87668557	-962.8071101	0.894422416
TCGA-CH-5789-01A-11R-1580-07	-558.8157572	-46.84925874	-605.6650159	0.869758993
TCGA-HC-7819-01A-11R-2118-07	-1346.290679	-941.4671043	-2287.757784	0.963991713
TCGA-EJ-7321-01A-31R-2263-07	-903.7357104	-17.30680264	-921.042513	0.891663898
TCGA-ZG-A9L2-01A-31R-A41O-07	619.6168744	730.0295886	1349.646463	0.694479816
TCGA-EJ-A65G-01A-21R-A29R-07	-1036.141023	-904.2830799	-1940.424103	0.949186507
TCGA-M7-A71Y-01A-22R-A32O-07	-642.5673326	-398.1616629	-1040.728995	0.899479148
TCGA-ZG-A9LB-01A-11R-A41O-07	-330.370247	355.6636119	25.29336492	0.820392067
TCGA-J9-A8CL-01A-11R-A352-07	400.8332148	308.2708937	709.1041085	0.758964199
TCGA-V1-A9OF-01A-11R-A41O-07	-1220.065885	-570.2301257	-1790.29601	0.942021225
TCGA-EJ-7791-01A-11R-2118-07	228.4525631	-95.59412648	132.8584366	0.811261835
TCGA-G9-6366-01A-11R-2118-07	-972.8003256	-720.4440781	-1693.244404	0.937145487
TCGA-CH-5744-01A-11R-1580-07	-864.88037	-261.880556	-1126.760926	0.90492547
TCGA-VP-A87C-01A-11R-A352-07	517.7106719	2000.752715	2518.463387	0.561442478
TCGA-V1-A8MK-01A-11R-A36G-07	-619.3164064	-418.7783121	-1038.094718	0.899310115
TCGA-G9-6369-01A-21R-1965-07	-744.1208898	-791.3207671	-1535.441657	0.928812123
TCGA-CH-5772-01A-11R-1580-07	-460.1221082	-326.3557031	-786.4778113	0.882548603
TCGA-VP-A87J-01A-11R-A352-07	-861.2944705	-752.8270259	-1614.121496	0.933029683
TCGA-TK-A8OK-01A-22R-A36G-07	848.9070863	-58.40692258	790.5001637	0.751130484
TCGA-EJ-5507-01A-01R-1580-07	-518.9776446	-15.74333422	-534.7209788	0.864572976
TCGA-Y6-A8TL-01A-21R-A37L-07	-648.0413539	-677.258635	-1325.299989	0.91694194
TCGA-ZG-A9L6-01A-11R-A41O-07	176.6852753	133.1688579	309.8541333	0.795799155
TCGA-CH-5767-01A-11R-1789-07	-912.0257103	-853.6890269	-1765.714737	0.940804336
TCGA-EJ-7792-01A-11R-2118-07	400.5445327	571.8760338	972.4205665	0.733236165
TCGA-SU-A7E7-01A-22R-A33R-07	-582.7348198	78.09760327	-504.6372166	0.862345507
TCGA-KK-A8I6-01A-11R-A36G-07	-998.5507433	-467.9184449	-1466.469188	0.925012993
TCGA-QU-A6IN-01A-11R-A31N-07	-1385.309312	-826.4319725	-2211.741285	0.9609644
TCGA-HC-A76W-01A-11R-A33R-07	-24.58236036	-133.8414468	-158.4238071	0.835511985
TCGA-FC-A8O0-01A-41R-A37L-07	-970.1400048	-927.1355823	-1897.275587	0.947174176
TCGA-KK-A8IM-01A-11R-A36G-07	-412.9494848	-95.64890187	-508.5983866	0.862639763
TCGA-CH-5766-01A-11R-1580-07	-969.4834814	-77.79574168	-1047.279223	0.899898872
TCGA-KK-A6E1-01A-11R-A311-07	-1132.689776	-626.1865046	-1758.876281	0.940463622
TCGA-ZG-A9N3-01A-11R-A41O-07	-1010.03463	435.1728166	-574.8618134	0.867518828
TCGA-H9-A6BY-01A-11R-A30B-07	-1114.72025	-1048.390622	-2163.110872	0.958964942
TCGA-KK-A8IG-01A-11R-A36G-07	177.1292458	-109.5436087	67.58563717	0.81682653
TCGA-EJ-5527-01A-01R-1580-07	46.83001129	116.0400218	162.8700331	0.808678236
TCGA-EJ-5499-01A-01R-1580-07	-586.3607064	133.0207948	-453.3399116	0.858508581
TCGA-HC-A6HY-01A-11R-A31N-07	-1284.834623	-604.3867757	-1889.221399	0.94679434
TCGA-CH-5792-01A-11R-1580-07	200.2631797	756.242386	956.5055657	0.734822676
TCGA-J4-A67T-01A-11R-A311-07	-870.2608813	-215.983529	-1086.24441	0.902378465
TCGA-V1-A8MM-01A-11R-A37L-07	-100.4809983	291.0485182	190.5675199	0.806279923
TCGA-YL-A8SR-01B-11R-A37L-07	-518.8283866	-600.1585029	-1118.98689	0.904439246
TCGA-V1-A9Z8-01A-11R-A41O-07	122.9678862	83.79625551	206.7641418	0.804871287
TCGA-V1-A9O9-01A-11R-A41O-07	-271.6848696	1208.678584	936.9937141	0.73676227
TCGA-EJ-7784-01A-11R-2118-07	-992.9447115	-584.0827173	-1577.027429	0.931056761
TCGA-EJ-A46H-01A-31R-A26U-07	89.74671696	401.1432861	490.8900031	0.779427931
TCGA-KC-A7FE-01A-12R-A33R-07	32.18559763	-241.040146	-208.8545484	0.839556605
TCGA-J4-8200-01A-11R-A29R-07	-327.5996393	-446.2349233	-773.8345627	0.881674409
TCGA-EJ-5522-01A-01R-1580-07	-436.123876	-36.76499779	-472.8888738	0.859976553
TCGA-HC-A76X-01A-11R-A33R-07	-1314.829042	-1170.262515	-2485.091557	0.971289323
TCGA-ZG-A8QX-01A-11R-A37L-07	-800.8476576	-418.4657555	-1219.313413	0.910623421
TCGA-J4-A67R-01A-21R-A30B-07	-466.9198029	507.1701605	40.25035768	0.819134694
TCGA-KK-A7AP-01A-12R-A33R-07	-1123.555267	-1091.645439	-2215.200706	0.961104771
TCGA-HC-8213-01A-11R-A29R-07	-1469.071336	-1011.04744	-2480.118776	0.971115409
TCGA-G9-A9S4-01A-11R-A41O-07	-1321.798591	-910.5668742	-2232.365465	0.961797589
TCGA-J4-AATZ-01A-11R-A41O-07	-1167.021764	-694.9029056	-1861.92467	0.945497183
TCGA-EJ-5495-01A-01R-1580-07	303.5499649	325.8076128	629.3575777	0.766534094
TCGA-EJ-A46I-01A-12R-A26U-07	-870.1892833	-591.1126193	-1461.301903	0.924724547
TCGA-EJ-5515-01A-01R-1580-07	-670.3965877	-655.680147	-1326.076735	0.916987429
TCGA-YL-A9WI-01A-11R-A37L-07	-713.8555864	-742.9319908	-1456.787577	0.924472115
TCGA-EJ-7312-01B-21R-A32O-07	-887.6149517	-537.4021509	-1425.017103	0.922684096
TCGA-H9-7775-01A-11R-2118-07	-463.0499885	-623.185663	-1086.235651	0.902377911
TCGA-M7-A723-01A-12R-A32O-07	-18.27902522	787.7612291	769.4822039	0.753163608
TCGA-KK-A7B4-01A-11R-A32O-07	-518.6088301	-10.49158569	-529.1004158	0.864158096
TCGA-H9-A6BX-01A-31R-A311-07	114.3152375	361.4124933	475.7277309	0.780820348
TCGA-EJ-5511-01A-01R-1580-07	-514.8470862	-763.7160873	-1278.563173	0.914182933
TCGA-HC-7744-01A-11R-2118-07	-1092.530203	-802.871302	-1895.401505	0.947085912
TCGA-HI-7169-01A-11R-2118-07	-218.3717592	-451.5309192	-669.9026784	0.87437342
TCGA-EJ-7788-01A-11R-2118-07	-108.6018757	-303.2114146	-411.8132903	0.855366819
TCGA-VP-A875-01A-31R-A352-07	-1325.235647	-1200.450822	-2525.686469	0.972689692
TCGA-EJ-7789-01A-11R-2118-07	-771.9149779	-743.8964081	-1515.811386	0.927740527
TCGA-YL-A8SP-01B-11R-A37L-07	-706.3554398	-1223.099877	-1929.455316	0.948678558
TCGA-G9-6362-01A-11R-1789-07	-564.4587386	-357.3245984	-921.7833371	0.891713121
TCGA-YL-A8HO-01A-11R-A36G-07	433.1864142	978.7115334	1411.897948	0.687876158
TCGA-YL-A8S9-01A-11R-A37L-07	-1539.798431	-1292.968983	-2832.767414	0.982160686
TCGA-J9-A8CK-01A-11R-A352-07	168.1613963	-266.5618638	-98.40046756	0.830638366
TCGA-EJ-7327-01A-11R-2118-07	66.91543496	-333.933174	-267.017739	0.844164235
TCGA-HC-A6AP-01A-11R-A30B-07	-299.4472353	467.7836805	168.3364452	0.808205959
TCGA-EJ-5516-01A-01R-1580-07	241.7497893	173.3727961	415.1225855	0.786347286
TCGA-XK-AAIW-01A-11R-A41O-07	-1304.49857	78.1324091	-1226.366161	0.911050741
TCGA-HC-7749-01A-11R-2118-07	-340.1489896	-242.1583679	-582.3073575	0.868061933
TCGA-HI-7171-01A-12R-2118-07	-628.6427407	-486.0167028	-1114.659444	0.904168078
TCGA-EJ-A6RA-01A-11R-A33R-07	-827.3328703	-254.0362856	-1081.369156	0.902069836
TCGA-VN-A943-01A-11R-A41O-07	-1921.737821	-1351.420889	-3273.15871	0.992256717
TCGA-KK-A8I8-01A-11R-A36G-07	-794.2360555	-463.7652259	-1258.001281	0.91295547
TCGA-YL-A9WH-01A-11R-A37L-07	-795.6077278	-576.2795921	-1371.88732	0.919649173
TCGA-XK-AAJT-01A-11R-A41O-07	-97.33411116	0.650374701	-96.68373646	0.830498026
TCGA-KK-A7AY-01A-11R-A33R-07	-891.0492901	-436.4531814	-1327.502472	0.917070895
TCGA-J4-A83I-01A-11R-A36G-07	-521.8771286	-212.5687687	-734.4458973	0.878931497
TCGA-EJ-7797-01A-11R-2263-07	-921.4962989	-292.7682288	-1214.264528	0.910316913
TCGA-G9-6496-01A-11R-1789-07	-384.6273691	-533.8062118	-918.4335809	0.891490466
TCGA-J9-A52E-01A-11R-A26U-07	421.1425913	217.1970237	638.339615	0.765686709
TCGA-J4-A67K-01A-21R-A30B-07	-751.0694056	383.3010991	-367.7683065	0.851999796
TCGA-YL-A8SO-01B-31R-A37L-07	-428.4672692	-440.7650024	-869.2322716	0.888195312
TCGA-G9-7519-01A-11R-2263-07	-505.8478107	-583.9195694	-1089.76738	0.902601199
TCGA-KK-A8I7-01A-21R-A36G-07	-81.36625028	285.6733074	204.3070571	0.805085275
TCGA-CH-5740-01A-11R-1580-07	-850.9810353	-277.8924725	-1128.873508	0.905057397
TCGA-KK-A8I5-01A-11R-A36G-07	-485.9086797	-559.820061	-1045.728741	0.899799596
TCGA-J9-A8CM-01A-11R-A352-07	157.9759939	-64.15981794	93.81617597	0.814599284
TCGA-EJ-A6RC-01A-11R-A32O-07	-12.47969258	680.0833108	667.6036182	0.762916654
TCGA-HC-8262-01A-11R-2263-07	-1080.339457	-748.3072247	-1828.646682	0.943895263
TCGA-ZG-A9L4-01A-11R-A41O-07	232.8281607	-7.797569096	225.0305916	0.803277178
TCGA-KK-A8IJ-01A-11R-A352-07	-853.9548028	-726.024403	-1579.979206	0.931214769
TCGA-HC-7820-01A-11R-2118-07	-1104.327886	-728.7531602	-1833.081046	0.944110024
TCGA-EJ-7115-01A-11R-2118-07	-314.2168749	-481.624893	-795.8417679	0.883194098
TCGA-ZG-A9LN-01A-11R-A41O-07	318.6264918	1672.729794	1991.356286	0.623726431
TCGA-Y6-A9XI-01A-11R-A41O-07	-1090.273599	-706.7338235	-1797.007422	0.94235134
TCGA-J4-A67N-01A-11R-A30B-07	-864.0127559	171.2371639	-692.7755921	0.875997717
TCGA-HC-8260-01A-11R-2263-07	-576.6311773	-361.9790936	-938.6102709	0.892828323
TCGA-2A-A8W3-01A-11R-A37L-07	-672.6196989	-553.5848031	-1226.204502	0.911040957
TCGA-VP-A872-01A-11R-A352-07	-164.0661514	463.3378602	299.2717088	0.796738859
TCGA-ZG-A9KY-01A-11R-A41O-07	-723.3681537	693.743809	-29.62434465	0.824974814
TCGA-FC-A4JI-01A-11R-A250-07	-1575.31608	-439.3380325	-2014.654113	0.952559251
