# Supplementary material for: A novel tumor purity and immune infiltration-related model for predicting distant metastasis-free survival in prostate cancer
Source: Eur J Med Res. 2023 Nov 28;28:545. doi: 10.1186/s40001-023-01522-8 (PMC10683297; doi:10.1186/s40001-023-01522-8)
Supplement: Supplementary file 2 — Additional file 2: Table S2. The results of WGCNA analysis. [file 40001_2023_1522_MOESM2_ESM.txt]

probes	moduleColor	GS.StromalScore	p.GS.StromalScore	GS.ImmuneScore	p.GS.ImmuneScore	GS.ESTIMATEScore	p.GS.ESTIMATEScore	GS.TumorPurity	p.GS.TumorPurity	MMlightcyan	p.MMlightcyan	MMpink	p.MMpink	MMgreen	p.MMgreen	MMgreenyellow	p.MMgreenyellow	MMblack	p.MMblack	MMblue	p.MMblue	MMmidnightblue	p.MMmidnightblue	MMcyan	p.MMcyan	MMmagenta	p.MMmagenta	MMpurple	p.MMpurple	MMtan	p.MMtan	MMred	p.MMred	MMturquoise	p.MMturquoise	MMbrown	p.MMbrown	MMsalmon	p.MMsalmon	MMgrey	p.MMgrey
COL17A1	black	0.137330508	0.162412842	0.14117063	0.150872361	0.151231656	0.123564045	-0.123516041	0.209360692	0.080362562	0.415110622	0.077057712	0.434615889	0.097490688	0.322475689	0.084541968	0.391188568	0.814033292	4.76E-26	0.626322406	8.96E-13	0.318031724	0.000945966	-0.079294876	0.421355686	0.075983419	0.44106692	-0.445648602	1.90E-06	-0.207511405	0.033663083	-0.223025481	0.022204056	-0.365486147	0.000126176	-0.218341463	0.025245646	-0.130483892	0.184595775	-0.224481477	0.021325015
KANK1	black	0.237873614	0.014546236	0.163638818	0.095317621	0.217907084	0.025544911	-0.205310174	0.03563594	0.203860719	0.036987376	0.05511736	0.576537884	0.127082086	0.196405427	0.070688636	0.47363987	0.715876477	9.28E-18	0.749290181	3.81E-20	0.178287957	0.068812769	-0.093060132	0.345057867	0.178056034	0.069180157	-0.709284096	2.50E-17	-0.490779855	1.07E-07	-0.370758416	9.89E-05	-0.477600945	2.58E-07	-0.167450266	0.087749097	-0.067311313	0.495078607	-0.112743775	0.25216526
TRIM29	black	0.015001929	0.879271794	0.094986302	0.335120975	0.059845952	0.544221488	-0.025780157	0.79405459	-0.067431267	0.494308505	0.040044738	0.68504587	0.026445834	0.78885933	0.003426557	0.972325696	0.925493002	3.16E-45	0.480285888	2.16E-07	0.374702202	8.21E-05	-0.107188376	0.276442729	0.026145951	0.791198631	-0.384261396	5.19E-05	-0.166305861	0.089969635	-0.172272979	0.078865828	-0.266753033	0.005946542	-0.244116095	0.012087058	-0.101087087	0.304860443	-0.174554207	0.074922783
CD82	black	0.145425806	0.138816093	0.267575568	0.005788648	0.224446283	0.021345906	-0.209287942	0.032138727	0.048087825	0.626161211	0.086027485	0.382888588	0.236359442	0.015204464	0.039825277	0.686681391	0.509766914	2.79E-08	0.253709767	0.009014392	0.434891963	3.55E-06	0.023269903	0.813725112	0.248510739	0.010581343	-0.148332702	0.131010125	-0.19138257	0.05049691	-0.004440035	0.964145239	0.033192904	0.73675984	-0.423356829	6.81E-06	0.004295955	0.965307994	-0.078484675	0.426130705
TBC1D2	black	0.092479558	0.348088925	0.19578689	0.045325673	0.156686518	0.11044065	-0.126891728	0.197082017	-0.048060962	0.626354277	0.133761144	0.173716552	0.119262074	0.22559887	0.004274539	0.965480835	0.876022728	2.14E-34	0.453158957	1.21E-06	0.596717114	1.85E-11	0.001858584	0.984987204	0.147265332	0.133836437	-0.304550364	0.001584488	-0.187668187	0.055228148	-0.107708369	0.274105924	-0.148342045	0.130985589	-0.351525344	0.000235974	-0.162765815	0.097121664	-0.189242918	0.053179658
ID1	black	0.208550835	0.032763975	0.234128942	0.016221113	0.240413743	0.013497537	-0.220994203	0.023482175	0.046034404	0.640991478	0.413086362	1.19E-05	0.150565753	0.12524496	0.093672975	0.341876392	0.710342014	2.14E-17	0.410867842	1.34E-05	0.545932334	1.71E-09	0.176405189	0.071841346	0.183105649	0.061531793	-0.267682562	0.005768385	-0.148929645	0.129449478	-0.108807703	0.269209495	-0.216855649	0.02628184	-0.272670288	0.004891025	-0.174546037	0.074936615	-0.208635647	0.032691515
SH3BP1	black	0.267515527	0.005800046	0.448834851	1.57E-06	0.389255024	4.06E-05	-0.380823973	6.13E-05	0.102490579	0.298160145	0.146894186	0.134830016	0.426298756	5.78E-06	0.224309258	0.021427408	0.7968924	2.80E-24	0.485079416	1.57E-07	0.594334122	2.33E-11	0.150049971	0.126558954	0.313147456	0.001143506	-0.263334453	0.006644508	-0.12815096	0.192637435	-0.163081743	0.096465723	-0.257085271	0.008109879	-0.274192812	0.004648009	-0.126642218	0.1979714	-0.10376032	0.292182524
ETFRF1	black	-0.116806032	0.235367661	-0.170942426	0.08124139	-0.156329956	0.111263903	0.151613653	0.12260765	0.028033498	0.776506131	-0.065368819	0.507636737	-0.179428525	0.067028922	-0.200931643	0.03984988	-0.392367615	3.48E-05	-0.196514534	0.04451521	-0.232325415	0.017085686	-0.157613146	0.108323356	-0.121982292	0.215116297	0.05365714	0.586694524	0.150417366	0.125621909	-0.165625693	0.091310363	0.203520423	0.037310818	0.084234059	0.392922307	-0.211051307	0.030683731	-0.019326293	0.844858087
PPP1R9B	black	0.143390395	0.144488515	0.179996724	0.066154362	0.175654863	0.073077896	-0.175987876	0.072526983	-0.120138883	0.222181494	-0.155531077	0.113125727	0.1734615	0.076791236	0.116454274	0.236790549	0.363073355	0.000140884	0.087425771	0.375173954	0.34355374	0.000333102	0.296955838	0.002096775	0.278852167	0.003969835	0.199016982	0.041819353	0.197824937	0.043086045	0.262181612	0.006895734	0.058214039	0.555273527	-0.120973426	0.218962933	-0.071224739	0.47028365	-0.230231654	0.0181391
NYNRIN	black	0.240810094	0.013339985	0.182543081	0.062348154	0.229791032	0.018367787	-0.208372747	0.032916567	0.09812478	0.319323305	0.046589878	0.636965445	0.143821643	0.143272302	0.103886282	0.291593882	0.852129379	9.92E-31	0.684358798	8.40E-16	0.275067691	0.004513294	0.009873612	0.920371529	0.184859482	0.059042552	-0.542136975	2.33E-09	-0.302487855	0.001710997	-0.313050798	0.001147769	-0.431707655	4.26E-06	-0.184567399	0.059451298	-0.093996715	0.340203238	-0.146672608	0.135425865
GPRASP1	black	0.297000296	0.002093385	0.210900294	0.030806114	0.275657555	0.004424443	-0.264054212	0.006491801	0.284104885	0.003312586	0.136187749	0.165970658	0.138166854	0.159845153	0.14385238	0.143185915	0.766637818	1.54E-21	0.750714041	2.96E-20	0.2950383	0.002247827	0.004747454	0.961664551	0.205868627	0.035126447	-0.633145901	4.26E-13	-0.3989783	2.49E-05	-0.158377173	0.106601518	-0.374712746	8.21E-05	-0.330533557	0.000573724	-0.189165157	0.053279324	-0.090667282	0.357657311
MTOR	black	-0.040927932	0.678478663	-0.187993063	0.054800309	-0.124529015	0.20562014	0.11340689	0.249368446	0.026249496	0.790390695	0.071102506	0.47104774	-0.112303074	0.25403588	-0.078731757	0.42467121	-0.327050807	0.000660893	-0.100503744	0.307674074	-0.227334132	0.019689059	-0.093875915	0.340826951	-0.116960425	0.234745014	0.007351148	0.940671303	-0.211652165	0.030200853	-0.079424226	0.420596217	0.012004119	0.90326528	0.053332299	0.588965027	0.170197419	0.082596306	0.019004622	0.847408785
MAT2B	black	0.262769389	0.006766615	0.324097878	0.000744132	0.318762116	0.000919264	-0.300429765	0.001846291	0.110466743	0.261932752	0.077405577	0.432538558	0.322153319	0.000804072	0.224519301	0.021302584	0.614747203	3.04E-12	0.58867267	3.99E-11	0.207499354	0.033673628	0.020956489	0.831956574	0.09749034	0.322477424	-0.527503533	7.39E-09	-0.204104233	0.03675737	-0.529670483	6.25E-09	-0.672418468	4.01E-15	0.117667766	0.231907111	-0.134826368	0.170284134	-0.01627346	0.869126494
LAMB3	black	0.056058386	0.57003613	0.138904885	0.157604536	0.105991676	0.281871308	-0.074262879	0.451510372	-0.029868017	0.762301455	0.092343577	0.348801256	0.070242719	0.476441341	0.058622063	0.552500107	0.900914636	3.98E-39	0.508762295	3.00E-08	0.404722126	1.85E-05	-0.087668537	0.373844272	0.075909034	0.441515588	-0.414276227	1.12E-05	-0.226556082	0.020124178	-0.15505173	0.114254424	-0.280738779	0.003721431	-0.268370497	0.005639604	-0.103646658	0.292714361	-0.161403925	0.099989573
NUPR2	black	-0.26306967	0.006701481	-0.120836731	0.21948785	-0.208242908	0.033028195	0.220655412	0.023701358	-0.149862301	0.127039672	-0.164609654	0.093342575	-0.209192028	0.032219512	-0.041985777	0.670644392	0.302804684	0.001690987	0.046899062	0.634729058	-0.000573452	0.995367672	-0.239572944	0.01383713	-0.218050754	0.025445597	-0.093722222	0.34162154	0.066891629	0.49777792	0.086458706	0.380499301	0.101615717	0.302325286	-0.084607841	0.390818249	-0.134544502	0.171187465	-0.010761264	0.913239528
PSMB10	black	0.099003583	0.314987314	0.405595809	1.77E-05	0.274466324	0.004605513	-0.262365895	0.006855019	0.169559824	0.083770155	0.098990159	0.315053261	0.353397184	0.000217336	0.17692175	0.070999902	0.451201466	1.36E-06	0.177222441	0.070513774	0.496018075	7.43E-08	0.104010334	0.291014937	0.095458311	0.332713929	-0.072705334	0.461082139	-0.034834128	0.724254949	0.061080041	0.535935877	0.118503851	0.228583734	-0.354800791	0.000204264	-0.277067523	0.004218359	0.064303472	0.514593457
RTP4	black	0.131677612	0.180576971	0.297233407	0.002075687	0.233151667	0.016684775	-0.20434285	0.036533154	-0.022562564	0.81928942	-0.039379531	0.690007739	0.27111787	0.00515041	0.202454852	0.038338996	0.512326399	2.31E-08	0.244650275	0.011894567	0.346967358	0.000287708	0.092459441	0.348194251	0.001650155	0.986670639	-0.169360847	0.084139196	-0.07636865	0.438747448	0.010666276	0.914002409	-0.16170056	0.099359309	-0.203530562	0.037301147	-0.154295018	0.116053974	-0.025206761	0.798536885
AFAP1L2	black	0.210907075	0.030800609	0.195983058	0.045105981	0.22091799	0.02353133	-0.20291931	0.037887955	0.136114555	0.166200491	0.218691417	0.025006725	0.131278094	0.181914805	0.041788483	0.672102886	0.718185746	6.51E-18	0.576816792	1.20E-10	0.33142636	0.000553146	0.023681745	0.810489587	0.125546827	0.201910166	-0.473824544	3.30E-07	-0.264259918	0.006448734	-0.253396493	0.009102677	-0.351362293	0.000237665	-0.199524067	0.04129001	-0.13610564	0.166228501	-0.150814384	0.124615306
RARG	black	0.32165663	0.000820075	0.320289243	0.000865644	0.348573727	0.000268386	-0.312210655	0.001185437	0.108664347	0.269844628	0.111698731	0.256616534	0.254676387	0.008746718	0.159015763	0.105178833	0.896318939	3.65E-38	0.628793945	6.86E-13	0.527498965	7.39E-09	0.191506599	0.050344889	0.272282022	0.004954782	-0.471840426	3.75E-07	-0.274472011	0.004604633	-0.164519023	0.093525571	-0.315755764	0.001033776	-0.348198962	0.000272783	-0.126311133	0.199156016	-0.133229142	0.175449744
FES	black	0.172063753	0.079235647	0.275235558	0.004487847	0.24304096	0.012482744	-0.216967679	0.026202468	0.071731573	0.467122608	0.135875903	0.166951507	0.153205674	0.118683002	0.013823976	0.888687952	0.678361315	1.86E-15	0.373414367	8.73E-05	0.530592555	5.82E-09	0.019589492	0.842772235	0.309291716	0.001325221	-0.25486465	0.008695407	-0.215361204	0.027360364	0.121841709	0.21564942	0.029151491	0.767840424	-0.473885529	3.29E-07	-0.218153122	0.025375034	-0.115067292	0.242459337
RASSF5	black	0.328756896	0.000616779	0.518362204	1.48E-08	0.460274968	7.81E-07	-0.44355726	2.15E-06	0.170432037	0.082167682	0.352072924	0.000230374	0.50271549	4.63E-08	0.351627342	0.000234921	0.780007328	1.07E-22	0.603665033	9.34E-12	0.495296027	7.81E-08	0.104098868	0.290602216	0.215346577	0.027371103	-0.554426922	8.45E-10	-0.350509147	0.0002467	-0.41136005	1.30E-05	-0.566177475	3.08E-10	-0.128741617	0.190577846	-0.070234801	0.476491167	-0.111998512	0.255334182
TRIP6	black	0.356010028	0.00019359	0.244207081	0.01205408	0.325745954	0.000696563	-0.296410706	0.002138756	0.309058823	0.001336995	0.102929329	0.296085584	0.130676108	0.183944287	0.098058794	0.319650423	0.765497356	1.92E-21	0.669928416	5.50E-15	0.525959998	8.32E-09	0.11759511	0.232197501	0.352790148	0.000223225	-0.393232314	3.33E-05	-0.304215306	0.001604445	0.131753346	0.18032418	0.029138433	0.767941473	-0.703437548	5.89E-17	-0.281224609	0.00365976	-0.148527971	0.13049804
ADGRG1	black	-0.131624677	0.180753813	-0.144775022	0.140611059	-0.150104834	0.126418685	0.171748298	0.079795854	-0.171922467	0.079486161	-0.165386741	0.091785118	-0.176023285	0.072468603	-0.175740965	0.072935131	0.440340116	2.59E-06	0.19287924	0.048687562	0.064369473	0.514161059	-0.191721047	0.050082936	-0.04901143	0.619538528	-0.210556148	0.031086558	-0.151425269	0.123078587	-0.103329241	0.29420298	0.031207546	0.751978799	-0.130928559	0.183091193	-0.083391675	0.397688901	-0.08471467	0.390218144
TNS4	black	-0.011101203	0.910510019	0.123114162	0.210858061	0.061028418	0.536281215	-0.037193997	0.706401617	-0.088159358	0.371164725	0.360348892	0.000159397	0.048332131	0.624406499	0.020993488	0.831664266	0.76510659	2.07E-21	0.34148218	0.000363779	0.429646591	4.79E-06	-0.076734608	0.43655043	0.035728821	0.717468228	-0.274606319	0.004583896	-0.149935353	0.126852382	-0.141209413	0.150759036	-0.246872181	0.011122354	-0.207584911	0.033598825	-0.076310423	0.439097589	-0.22339323	0.021979152
ANXA1	black	0.049559184	0.61562515	0.110958189	0.259803167	0.087254755	0.376112371	-0.06731143	0.495077852	0.026225584	0.790577254	0.116838052	0.235238433	0.021476822	0.827847814	0.065350044	0.50775892	0.594183051	2.36E-11	0.372757749	9.00E-05	0.251634306	0.009613593	0.027022503	0.78436619	-0.008080769	0.934795123	-0.467258216	5.03E-07	-0.222962787	0.022242594	-0.174254818	0.07543104	-0.321073406	0.000839236	-0.078912139	0.423607523	-0.140588847	0.152580035	-0.037588413	0.703432863
GJB5	black	0.022291582	0.821423502	0.133443896	0.174748581	0.084734377	0.390107502	-0.058463729	0.553575537	-0.06817732	0.489533092	0.158215671	0.106963692	0.064137627	0.515680807	0.001571736	0.987304026	0.856343653	2.50E-31	0.391267734	3.67E-05	0.445279244	1.94E-06	-0.058349972	0.554348818	0.046216142	0.639673105	-0.297752161	0.002036788	-0.120227404	0.221838525	-0.190531616	0.051550161	-0.225497599	0.020729386	-0.222586666	0.022475001	-0.119371736	0.225169449	-0.153822278	0.117189292
OLFML2A	black	0.333175568	0.000514778	0.160803896	0.101274062	0.267966296	0.005714957	-0.238834139	0.01414164	0.14436483	0.141751433	0.016843026	0.864588812	0.093243476	0.344104123	0.043370668	0.660441259	0.780133747	1.05E-22	0.728838651	1.21E-18	0.306481068	0.001473816	0.117178471	0.233867627	0.34219374	0.00035296	-0.535313938	4.02E-09	-0.335009133	0.000477197	-0.232716801	0.016894753	-0.311805485	0.001204002	-0.30521885	0.001545344	-0.128385146	0.19181892	-0.154751504	0.114965789
ELF4	black	0.361828516	0.00014908	0.480090499	2.19E-07	0.457342082	9.36E-07	-0.440083092	2.63E-06	0.097660691	0.321628562	0.333939251	0.000498807	0.449807446	1.48E-06	0.321679861	0.00081932	0.793057808	6.59E-24	0.606710257	6.89E-12	0.52698049	7.69E-09	0.160204525	0.102570035	0.344170964	0.000324434	-0.509791209	2.79E-08	-0.290691712	0.002627202	-0.393857726	3.23E-05	-0.541571922	2.44E-09	-0.126060121	0.200057529	-0.125491352	0.202111126	-0.232710928	0.016897604
IL18	black	0.37168446	9.47E-05	0.404207387	1.90E-05	0.421358122	7.60E-06	-0.396159384	2.87E-05	0.085736128	0.384508041	0.125029526	0.203789697	0.347868149	0.00027672	0.181452301	0.06395617	0.64962652	6.53E-14	0.39825399	2.58E-05	0.462443132	6.82E-07	0.325705047	0.000697709	0.294875717	0.002261075	-0.285487538	0.003156673	-0.131812032	0.180128471	-0.147884037	0.132192547	-0.192372852	0.049293643	-0.264944031	0.00630732	-0.154466724	0.115643725	-0.133287078	0.175260382
CFTR	black	0.073191824	0.458080511	0.316568539	0.001001599	0.212012073	0.029914708	-0.194964926	0.046255895	-0.118167742	0.229915702	0.181317427	0.064157324	0.31883649	0.000916584	0.294005426	0.002333198	0.565769802	3.20E-10	0.278104567	0.004072303	0.355017652	0.000202311	-0.023211437	0.814184692	0.077549564	0.431680371	-0.241883863	0.012921178	0.018294341	0.85304652	-0.326615138	0.000672612	-0.512438589	2.30E-08	0.160238386	0.102496475	-0.084836785	0.389532843	-0.220000401	0.024130081
ANO1	black	0.472763416	3.54E-07	0.271046457	0.005162631	0.403578966	1.96E-05	-0.384911896	5.03E-05	0.190829758	0.051179098	0.130554684	0.184355641	0.191337891	0.050551765	0.065256825	0.508365767	0.792688384	7.15E-24	0.754603958	1.47E-20	0.417152244	9.56E-06	0.305456618	0.001531634	0.362173204	0.000146768	-0.518078344	1.51E-08	-0.296494988	0.002132216	-0.30814677	0.001384026	-0.378379452	6.90E-05	-0.275955023	0.004380231	-0.159874527	0.103289094	-0.14655181	0.135751549
CPEB3	black	-0.068307849	0.488700109	-0.214462543	0.028026859	-0.153767777	0.117320731	0.143573677	0.143970672	0.075350101	0.444895124	0.067527598	0.493690525	-0.156097454	0.111803284	-0.164610579	0.093340709	-0.488791989	1.22E-07	-0.152424305	0.120596927	-0.384213963	5.20E-05	-0.229268577	0.018642164	-0.104736071	0.287643207	-0.173277668	0.077109224	-0.305323378	0.001539303	-0.095070886	0.334688823	0.073548237	0.455888333	0.028222893	0.775036143	0.449108273	1.54E-06	0.128178471	0.192541149
C9orf3	black	0.42529468	6.11E-06	0.356502977	0.000189389	0.424409831	6.42E-06	-0.399839304	2.38E-05	0.432750504	4.02E-06	0.306014049	0.001499923	0.249582155	0.010240186	0.167810316	0.087059557	0.773884027	3.72E-22	0.696476678	1.59E-16	0.62667969	8.62E-13	0.247874403	0.010788643	0.383490797	5.39E-05	-0.442714775	2.26E-06	-0.348352365	0.000270975	-0.033656209	0.733222674	-0.126277734	0.199275799	-0.586143124	5.06E-11	-0.317875171	0.000951781	-0.158443465	0.106453134
ZBTB18	black	0.02761828	0.779731602	-0.024267266	0.805895106	0.001740146	0.985943794	0.001278218	0.989674824	0.021928971	0.824281225	-0.076774053	0.436313999	0.072089333	0.46489833	-0.006356889	0.948683876	-0.496473436	7.19E-08	-0.265952905	0.006103791	-0.314935815	0.001067189	0.10774604	0.273937152	-0.221946964	0.022875053	0.182423846	0.062522309	0.259402733	0.007536171	-0.020746228	0.833618174	-0.117906991	0.230952775	0.353917263	0.000212405	-0.044321703	0.653470254	-0.038873722	0.693789462
NGFR	black	0.166056167	0.090459999	0.191556859	0.050283395	0.194222482	0.047109684	-0.156809219	0.110158449	0.027566868	0.780131233	0.24538601	0.011633833	0.128578138	0.191146284	-0.014125559	0.886275672	0.76537259	1.97E-21	0.439931466	2.66E-06	0.560096468	5.22E-10	0.096660572	0.326632731	0.058034815	0.556493864	-0.209960618	0.031576956	-0.104804822	0.287325146	-0.142225555	0.147812573	-0.16385272	0.094879656	-0.331825768	0.000544161	-0.198703981	0.04214891	-0.205021609	0.035901631
MOAP1	black	-0.095201944	0.334019927	-0.155783762	0.112534238	-0.136377697	0.165375316	0.122857026	0.211820122	0.133057442	0.176011824	0.147256455	0.133860135	-0.145786367	0.137829125	-0.092969725	0.345528771	-0.253547598	0.009059999	-0.082717195	0.401530057	-0.202943262	0.037864817	-0.183328568	0.061210728	-0.026745308	0.786525095	-0.127405514	0.195259708	-0.320707173	0.000851477	0.025122758	0.799194094	0.036977826	0.708030605	-0.071638876	0.467699876	0.233486585	0.0165246	0.046305841	0.639022814
TSPAN15	black	0.179706658	0.066599662	0.259265955	0.007569009	0.238483416	0.014288224	-0.1999061	0.040894913	0.108535705	0.27041543	0.225003934	0.021016953	0.176416498	0.071822839	0.099249643	0.313780123	0.481803766	1.95E-07	0.247817687	0.010807291	0.489769399	1.14E-07	0.210090249	0.031469656	0.088387014	0.369925879	-0.222914488	0.022272323	-0.2171737	0.026057038	0.071455659	0.468841998	0.016779487	0.865094808	-0.443237922	2.19E-06	-0.049035832	0.619363961	-0.212360985	0.0296395
S100A16	black	0.354497139	0.000207029	0.370516803	1.00E-04	0.393706211	3.25E-05	-0.370540734	9.99E-05	0.176256488	0.072085057	0.345708137	0.000303743	0.264540185	0.006390463	0.096893454	0.325463061	0.822981805	4.79E-27	0.584242614	6.04E-11	0.768036099	1.18E-21	0.196622464	0.044396028	0.450465791	1.42E-06	-0.36664588	0.000119626	-0.254855932	0.008697777	-0.174997865	0.074174677	-0.151256328	0.123502103	-0.470390705	4.12E-07	-0.280563667	0.003743886	-0.22829669	0.019161978
FLRT3	black	0.068929522	0.484743208	0.21192885	0.029980669	0.152724721	0.119858276	-0.126962466	0.196830397	-0.131255729	0.181989912	0.055760343	0.572091639	0.175744877	0.072928651	0.128325728	0.192026354	0.761437089	4.16E-21	0.422123133	7.29E-06	0.363894617	0.000135708	-0.080524289	0.414169383	0.105283944	0.285115095	-0.347191432	0.000284937	-0.044440334	0.652602772	-0.348268328	0.000271964	-0.458833223	8.54E-07	0.018002721	0.855363364	-0.099705522	0.311551483	-0.26626725	0.006041578
SFXN3	black	0.304069872	0.001613178	0.214081919	0.028313279	0.281217992	0.003660594	-0.26181051	0.006978374	0.141772355	0.149121296	0.045751647	0.643044898	0.128528745	0.191318269	0.039106754	0.692046241	0.60149319	1.16E-11	0.465034779	5.79E-07	0.472936711	3.50E-07	0.177806398	0.069577376	0.369135354	0.000106618	-0.338051242	0.000420364	-0.36157067	0.000150832	0.103082076	0.295365583	0.053839499	0.585421662	-0.563424876	3.92E-10	-0.173594696	0.076561497	-0.141585806	0.149662524
LPCAT4	black	0.238894203	0.014116668	0.182425996	0.062519165	0.228689884	0.018950194	-0.209259828	0.032162389	0.198089964	0.042801694	0.074630155	0.449269554	0.150812639	0.124619717	0.136198025	0.165938413	0.580458989	8.57E-11	0.455255085	1.06E-06	0.39698232	2.76E-05	0.186739225	0.056466682	0.248996891	0.010425329	-0.195613176	0.045520961	-0.164168524	0.094235949	-0.059210178	0.54851439	-0.10496478	0.286586044	-0.366075541	0.000122807	0.171827288	0.07965528	0.030362049	0.758489396
PCP4L1	black	0.039039928	0.69254598	0.071897414	0.466090811	0.060289154	0.541238643	-0.038895808	0.693624177	-0.003505551	0.971687966	0.019458626	0.84380922	0.009684491	0.921891893	-0.033010302	0.738155454	0.755137803	1.33E-20	0.444676943	2.01E-06	0.294461686	0.002295132	-0.092115209	0.349999608	0.026631259	0.78741382	-0.391359654	3.66E-05	-0.218967748	0.024819433	-0.187098198	0.055985408	-0.25388867	0.008964314	-0.176571042	0.071570309	-0.095276716	0.333638679	-0.091025289	0.355754305
SNAI2	black	0.212637498	0.029422924	0.139771304	0.155004156	0.19124597	0.050664777	-0.183216124	0.061372507	0.074386841	0.450753361	-0.06132484	0.53429978	0.070571439	0.474375294	0.040929332	0.678468273	0.626943872	8.38E-13	0.554523742	8.38E-10	0.194403138	0.046900742	-0.003679574	0.970283126	0.29427302	0.002310804	-0.449440507	1.51E-06	-0.247794347	0.010814973	-0.222185037	0.022725462	-0.263840492	0.006536817	-0.206915243	0.034188084	-0.093051455	0.345103047	-0.109785423	0.264904728
ST6GALNAC4	black	0.418722364	8.78E-06	0.379471042	6.54E-05	0.433357936	3.88E-06	-0.42352544	6.74E-06	0.413221262	1.18E-05	0.130143671	0.185753027	0.327400552	0.000651621	0.163964202	0.094652025	0.791552826	9.19E-24	0.735217476	4.27E-19	0.626294829	8.98E-13	0.209746266	0.03175506	0.473934273	3.28E-07	-0.384775402	5.06E-05	-0.311059081	0.001238897	-0.234789745	0.01591396	-0.110326565	0.26254236	-0.499953992	5.64E-08	-0.131262736	0.181966377	-0.158572879	0.106163926
B3GNT9	black	0.244926266	0.011796167	0.132934273	0.176415846	0.20500632	0.035915755	-0.191025436	0.050936762	0.097728606	0.321290545	-0.081756541	0.407038693	0.07144908	0.46888304	0.040731997	0.67993353	0.713228402	1.39E-17	0.609484421	5.21E-12	0.298621782	0.001973056	0.163728062	0.0951347	0.19830354	0.042573685	-0.377457187	7.21E-05	-0.132881264	0.176589937	-0.266254059	0.006044177	-0.212540088	0.029499066	-0.188726281	0.053844717	-0.187341242	0.055661477	-0.099560666	0.312258516
PDLIM5	black	0.101579126	0.302500318	-0.031023622	0.753393611	0.038108502	0.699524978	-0.040999726	0.677945873	0.012480822	0.899443509	0.059656102	0.545501673	0.06758639	0.493313562	-0.057350593	0.561164544	-0.545275592	1.80E-09	-0.201341339	0.039438686	-0.276080541	0.004361695	0.09733951	0.323230211	0.001970551	0.984082906	0.017334653	0.860675597	-0.181378618	0.064065999	-0.222437956	0.022567461	-0.100939728	0.305569605	0.280148736	0.003797581	0.368873245	0.000107923	0.279339452	0.003904294
ARFGAP2	black	-0.294466919	0.002294699	-0.146425492	0.136092751	-0.239177347	0.013999464	0.261510533	0.007045815	-0.016339237	0.868602236	-0.197441624	0.043500088	-0.195207406	0.045979847	-0.037643945	0.703015235	0.388507562	4.21E-05	0.089042376	0.366373717	0.025485921	0.796353835	-0.436279858	3.28E-06	-0.087516908	0.374674437	-0.023842669	0.809226197	0.078624576	0.425303968	0.242174965	0.012809632	0.237622951	0.014653462	-0.234366025	0.016110327	-0.092141474	0.349861651	0.005093568	0.958872054
SYNGR1	black	0.208335126	0.032948879	0.117729316	0.231661307	0.17691385	0.07101271	-0.14157719	0.149687556	0.099844303	0.310875077	0.094319237	0.338541531	0.025560138	0.795773715	-0.057913808	0.55731853	0.66663249	8.33E-15	0.482421155	1.88E-07	0.36398648	0.00013514	0.055521898	0.573738621	0.241681649	0.012999161	-0.420202251	8.10E-06	-0.450036084	1.46E-06	0.060823454	0.53765342	0.032875733	0.739184504	-0.574598312	1.46E-10	-0.052273929	0.596390185	-0.118055692	0.230360953
CMTM7	black	-0.033093986	0.73751576	0.149187055	0.128780911	0.063317515	0.521074991	-0.071640265	0.467691227	-0.191836485	0.049942392	-0.061928224	0.530277744	0.139599701	0.155516621	0.186353754	0.056987253	0.281209664	0.003661644	0.020656893	0.83432437	0.244483473	0.011954384	0.034655205	0.725614761	0.10667135	0.278779429	0.094472118	0.337755647	0.244376291	0.011992959	-0.166559265	0.089474142	-0.13531069	0.168740196	0.173120569	0.077381806	-0.100935039	0.305592185	-0.166345447	0.089892086
REPS2	black	-0.167274805	0.088086696	-0.193942801	0.047434679	-0.196181552	0.044884583	0.18206947	0.063042251	-0.049498106	0.616060987	-0.082768126	0.401239244	-0.1178016	0.23137287	-0.082107195	0.405022828	-0.617027721	2.40E-12	-0.292638603	0.002450667	-0.432080851	4.17E-06	-0.271535242	0.005079496	-0.173716879	0.076351239	0.100577465	0.307317563	0.034881428	0.723895612	-0.089301891	0.364972922	0.041904194	0.671247341	0.306990468	0.001445811	0.16490434	0.092749516	0.021381136	0.828603043
5-Mar	black	-0.139963581	0.154431455	-0.187676901	0.055216636	-0.177981441	0.069298656	0.174303163	0.075348779	-0.022907861	0.816571987	-0.034465791	0.72705523	-0.119759989	0.223653732	-0.125799926	0.200995118	-0.434509799	3.63E-06	-0.186597986	0.056656968	-0.409260088	1.46E-05	-0.333150183	0.000515317	-0.132028237	0.179408803	-0.097204304	0.323905977	-0.137575785	0.161656651	-0.217415298	0.025887371	-0.09966155	0.311766001	0.253657713	0.009029009	0.348639315	0.000267623	0.022821846	0.817248711
PARP3	black	-0.026976862	0.784721554	0.040270396	0.683365678	0.007321346	0.940911388	0.017732894	0.857508166	-0.033266573	0.736197036	-0.107472403	0.275164679	-0.027220934	0.782821737	0.011377654	0.908291048	0.766910595	1.46E-21	0.388396708	4.24E-05	0.282847813	0.003460298	-0.101060047	0.30499049	-0.004959815	0.95995113	-0.233839136	0.016357432	-0.100638133	0.307024378	0.126118722	0.199846799	-0.093392029	0.343332577	-0.337320351	0.000433419	-0.001248546	0.989914497	-0.057488594	0.560221009
PHC2	black	0.001777127	0.985645108	0.063211958	0.52177135	0.035383066	0.720088391	-0.034749603	0.724897228	-0.132669379	0.177287066	-0.14582925	0.137712097	0.051483997	0.601959298	0.05375222	0.586030706	0.410836199	1.34E-05	0.135891718	0.16690166	0.309033493	0.001338282	0.10927163	0.267161025	0.137897228	0.160669612	0.13876524	0.158026681	0.37133451	9.62E-05	0.049951422	0.612829444	-0.072217366	0.464103728	0.060930604	0.536935848	-0.137557931	0.161711606	-0.048912371	0.620247383
TSPAN1	black	-0.115268983	0.241629205	-0.091580227	0.35281696	-0.112282594	0.254123041	0.114097805	0.246477181	0.044957432	0.648826931	0.017214587	0.861630979	-0.11829565	0.229408174	-0.111788121	0.256233699	-0.406637047	1.67E-05	-0.154852121	0.114727004	-0.188120023	0.054633854	-0.258451896	0.007767072	-0.0792866	0.4214043	-0.010918609	0.911976019	-0.253022334	0.009209115	-0.070925224	0.472157135	0.266062291	0.006082078	-0.044603779	0.651408343	-0.039844552	0.686537686	0.004263344	0.965571185
IL27RA	black	0.195068945	0.046137308	0.307952126	0.001394256	0.273312678	0.004787143	-0.271885186	0.005020711	0.002786736	0.977491647	0.071833167	0.466490386	0.271393279	0.005103518	0.195800897	0.045309957	0.632624555	4.51E-13	0.390271844	3.86E-05	0.582729308	6.95E-11	0.180294589	0.065699608	0.340154986	0.000384779	-0.063745947	0.518253462	0.056270665	0.568574222	-0.240867134	0.013317444	-0.178184311	0.068976759	-0.105130079	0.285823591	-0.222076162	0.022793768	-0.077850044	0.42989261
CYB5A	black	-0.117063754	0.234328945	-0.134783177	0.170422326	-0.136779708	0.164120536	0.142454833	0.14715378	0.179103065	0.067534075	-0.046735102	0.635914606	-0.149692893	0.127474814	-0.197854045	0.043054738	-0.432134063	4.16E-06	-0.160417987	0.102107	-0.287194332	0.002973315	-0.313617154	0.001122995	-0.065370526	0.50762563	0.033587369	0.733747898	-0.050069133	0.611991524	-0.071410267	0.469125193	0.178369853	0.068683417	0.019424233	0.844081787	-0.079351049	0.42102577	0.176185335	0.072201907
GOLM1	black	-0.047012441	0.63390979	-0.010987782	0.911420614	-0.031438886	0.750200413	0.029236101	0.767185749	0.110569095	0.261488252	-0.081852632	0.406485692	0.022184338	0.822268443	-0.095379827	0.333113397	-0.368499957	0.000109807	-0.021765116	0.825573317	-0.24360662	0.012273175	-0.14824375	0.131243906	-0.082676767	0.401760992	-0.16239579	0.097894384	-0.258022876	0.007873284	-0.271431279	0.005097078	-0.099380383	0.313139927	0.244202871	0.012055604	0.019586298	0.842797543	0.110933313	0.259910678
ITGB6	black	0.205310561	0.035635584	0.374662436	8.23E-05	0.315183948	0.001056975	-0.305707803	0.00151727	0.053673083	0.586583188	0.381541961	5.92E-05	0.325277609	0.000709789	0.205870769	0.035124505	0.740663375	1.71E-19	0.379944318	6.40E-05	0.701515619	7.78E-17	0.196726797	0.04428107	0.226219658	0.020314866	-0.269860636	0.005369376	-0.118615212	0.228143615	-0.260641969	0.007244349	-0.369200396	0.000106297	-0.133829117	0.173496015	-0.139867238	0.154718217	-0.261646843	0.007015099
GPRC5B	black	0.350816601	0.000243408	0.295580328	0.002204163	0.350908158	0.000242436	-0.333400941	0.000510017	0.349614354	0.000256516	0.188545884	0.054078545	0.208343714	0.0329415	0.055657204	0.572803765	0.741207289	1.56E-19	0.746214641	6.55E-20	0.337252791	0.000434645	0.053498922	0.587799905	0.344697832	0.0003172	-0.65562864	3.21E-14	-0.496232966	7.31E-08	-0.324177093	0.000741779	-0.385488414	4.89E-05	-0.293543251	0.002372338	-0.130093881	0.185922828	-0.099310309	0.313482955
MIOS	black	-0.028228399	0.77499342	-0.022635089	0.818718479	-0.027610247	0.779794039	0.027575739	0.780062276	0.176882128	0.071064161	0.055588236	0.573280191	0.000508618	0.995891396	-3.90E-05	0.999685084	-0.417157511	9.56E-06	-0.139407963	0.156090712	-0.283460198	0.003387617	-0.172819619	0.077906143	-0.095214097	0.333957942	-0.094793581	0.336106944	-0.370526909	9.99E-05	0.047753902	0.628562963	-0.012957059	0.895627764	-0.009388585	0.924271268	0.170236256	0.082525231	0.17228136	0.078851044
ASS1	black	-0.032671116	0.740750088	0.128412831	0.191722325	0.052234296	0.596669053	-0.029556027	0.764711778	-0.149866234	0.127029583	-0.000955182	0.992284143	0.058340325	0.554414416	0.088218341	0.370843513	0.570590777	2.09E-10	0.158694683	0.105892286	0.348059505	0.000274437	0.032135175	0.74485573	0.03313939	0.737168761	-0.098130001	0.31929743	0.088741971	0.367999349	-0.076548216	0.437668649	-0.165718623	0.091126253	-0.013799834	0.888881099	-0.139209434	0.156686808	-0.146966546	0.134635865
DEFB1	black	-0.00080312	0.993512454	0.165258225	0.092041263	0.089553204	0.363619547	-0.073770036	0.454527057	-0.088426379	0.369711921	0.295420311	0.002216973	0.097650614	0.321678734	-0.076102836	0.440347172	0.634063112	3.85E-13	0.184741595	0.059207248	0.625885186	9.39E-13	-0.013426205	0.891871161	0.107588161	0.274644942	-0.063487654	0.519953569	-0.021737439	0.825791612	-0.048955853	0.619936192	-0.036500358	0.711633286	-0.279527407	0.003879273	-0.139554765	0.155651024	-0.196454943	0.044581127
DBT	black	-0.11504643	0.242545313	-0.278000641	0.004086733	-0.213673603	0.028623297	0.203627808	0.037208496	-0.06865802	0.486469192	-0.113969626	0.247011813	-0.198432293	0.04243672	-0.203578471	0.037255478	-0.433659253	3.81E-06	-0.164172361	0.09422815	-0.439694761	2.69E-06	-0.143279202	0.144803362	-0.142471962	0.147104651	-0.0109053	0.912082879	-0.024054306	0.807565414	-0.248573727	0.010561015	-0.094497581	0.337624871	0.345733155	0.000303416	0.068249062	0.48907517	0.047104722	0.633243298
ECI2	black	-0.189475921	0.052881937	-0.254049236	0.008919577	-0.240932495	0.013291655	0.227281015	0.019718504	0.040870553	0.678904599	-0.045980595	0.641382039	-0.234357134	0.01611447	-0.175905287	0.0726633	-0.610170745	4.86E-12	-0.436907678	3.17E-06	-0.399508478	2.42E-05	-0.065304986	0.508052198	-0.174714117	0.074652441	0.256618171	0.00823007	0.14239143	0.147335735	0.122560869	0.21293205	0.3254677	0.000704393	0.081456941	0.408765721	0.086711423	0.379103263	0.060553034	0.539466504
CD40	black	0.29174812	0.00253004	0.303921429	0.001622136	0.323466475	0.000763131	-0.302130112	0.001733849	0.175634321	0.073111988	0.161731463	0.099293829	0.232473072	0.017013435	0.132140812	0.179034919	0.768901241	9.96E-22	0.568767089	2.46E-10	0.532407019	5.05E-09	0.108475078	0.270684723	0.357462242	0.000181454	-0.410690687	1.35E-05	-0.314439471	0.001087891	-0.083462622	0.397286128	-0.159312506	0.104522806	-0.451613299	1.33E-06	-0.227809904	0.019426995	-0.085202388	0.387485418
LGALS3BP	black	0.157405957	0.108794004	0.172137179	0.079105705	0.178964075	0.067750741	-0.151717175	0.122349448	0.019875789	0.840504566	-0.034341639	0.727999911	0.126882872	0.197113535	0.103827606	0.29186799	0.591912496	2.93E-11	0.410953826	1.33E-05	0.250151707	0.010062789	0.084652263	0.390568643	0.046167024	0.640029304	-0.218943282	0.024835968	-0.014406884	0.88402636	-0.140021012	0.154260702	-0.165893825	0.090779951	-0.183630554	0.06077797	-0.213588083	0.028688593	-0.154515997	0.115526207
SLC25A30-AS1	black	-0.182068012	0.063044398	-0.153312821	0.118422392	-0.182067349	0.063045375	0.180598442	0.065238332	-0.024371385	0.805078788	-0.082252682	0.404188166	-0.141957335	0.148586073	-0.132870348	0.176625803	-0.285651898	0.003138584	-0.121803229	0.215795505	-0.249736019	0.010191994	-0.233368044	0.01658114	-0.126920031	0.196981313	0.061871215	0.530657111	0.055428284	0.574385831	-0.049417635	0.616635413	0.121948895	0.215242861	0.143629959	0.143811934	-0.042519938	0.666701759	0.151454246	0.123006059
APOL1	black	0.385884414	4.79E-05	0.528876601	6.65E-09	0.496933067	6.97E-08	-0.481375958	2.01E-07	0.278368079	0.004035919	0.324600867	0.000729308	0.46733295	5.01E-07	0.315801737	0.001031931	0.715809964	9.37E-18	0.560941361	4.86E-10	0.594838817	2.22E-11	0.23278172	0.016863262	0.287075512	0.002985763	-0.451742015	1.32E-06	-0.33550914	0.000467395	-0.099228295	0.313884739	-0.261213614	0.007113136	-0.419731861	8.31E-06	-0.216471445	0.026555598	-0.076173475	0.439921732
SULT2B1	black	-0.169846419	0.083240882	-0.104981772	0.286507606	-0.149132045	0.128923565	0.175286367	0.073691436	-0.013592572	0.890539574	-0.103983811	0.291138655	-0.19024982	0.051902915	-0.097569066	0.322084953	0.610920004	4.50E-12	0.260833652	0.007200114	0.153429267	0.118139662	-0.276882253	0.00424494	-0.093068463	0.345014497	-0.319071143	0.000908175	-0.245906434	0.011452432	0.04867635	0.621937731	0.082216608	0.404395031	-0.363908736	0.000135621	-0.054094836	0.58364154	-0.051015688	0.605271793
FBXO2	black	-0.0823585	0.403581728	-0.088472392	0.369461928	-0.092770327	0.346568803	0.077630663	0.43119744	-0.024309195	0.805566346	-0.096208317	0.328911896	-0.106026073	0.281714288	-0.016589779	0.866605873	0.462258538	6.90E-07	0.155070008	0.114211228	0.205860608	0.035133719	0.020161499	0.838242848	0.009952634	0.919736349	-0.00256892	0.979250532	-0.002913596	0.976467294	0.125633011	0.201598242	0.088333871	0.370214844	-0.21978848	0.0242702	0.118497122	0.228610346	-0.100093431	0.309663244
HSD17B13	black	0.114713767	0.243919161	0.077894095	0.429630875	0.104529452	0.288600491	-0.08896899	0.366770437	0.042035922	0.67027389	0.035124906	0.722046873	0.046217242	0.639665124	-0.0010042	0.991888195	0.574726627	1.44E-10	0.313390865	0.001132835	0.230850578	0.017822024	0.076585965	0.437442051	0.08778012	0.373234068	-0.236286602	0.01523677	-0.106582702	0.2791814	-0.12405977	0.207346902	-0.186399108	0.056925801	-0.137602987	0.161572951	-0.060883647	0.537250261	-0.080673747	0.413300654
CSTA	black	0.060760348	0.538076262	0.200646177	0.040138504	0.142157624	0.148008186	-0.107044953	0.277089607	-0.086830666	0.37844563	0.009566153	0.922843367	0.090915426	0.356337617	0.03850705	0.696535628	0.77729117	1.87E-22	0.36842664	0.000110181	0.399061765	2.48E-05	-0.020045033	0.839164649	0.116253908	0.237603715	-0.294048913	0.002329546	-0.083235144	0.398578392	-0.032071203	0.745346278	-0.124358338	0.206247015	-0.291306968	0.002570214	-0.188914565	0.053601555	-0.235352505	0.015656364
MSLN	black	0.09721542	0.323850382	0.103451448	0.293629262	0.108971412	0.268485428	-0.094180367	0.339256388	2.82E-05	0.999771804	0.135774919	0.16727005	0.07163424	0.46772876	0.085104447	0.388033264	0.54725297	1.53E-09	0.252137017	0.009465333	0.281982953	0.003565326	0.103352564	0.294093429	0.106974699	0.277406841	-0.176357093	0.071920098	-0.103246977	0.294589594	-0.124925122	0.20417055	-0.130484481	0.184593777	-0.166665464	0.08926713	-0.063647584	0.518900562	-0.125868952	0.200746081
LYPD3	black	-0.18506164	0.058760997	-0.193244724	0.048253967	-0.205432422	0.035523882	0.206133142	0.034887269	-0.136787365	0.164096703	-0.044243451	0.654042717	-0.230944907	0.017774122	-0.167743655	0.087186895	0.358336974	0.000174489	0.059468016	0.546771421	-0.07407173	0.452679064	-0.155126467	0.114077872	-0.136511372	0.164957292	-0.253151856	0.009172146	-0.103719042	0.292375594	-0.05984394	0.544235049	0.039446566	0.689507116	-0.043436566	0.659957286	0.049954839	0.612805109	0.067888902	0.491376324
ARHGEF26	black	-0.009967924	0.919613455	-0.11860359	0.228189518	-0.069980524	0.478092745	0.065641621	0.505863195	-0.174457583	0.075086513	-0.166537516	0.089516584	-0.042616749	0.665988164	-0.037154915	0.706696026	-0.546697539	1.61E-09	-0.33858595	0.000411043	-0.296367621	0.002142106	0.07823773	0.427592266	-0.063074588	0.522678289	0.108902852	0.268788504	-0.074273375	0.451446248	-0.011518577	0.907160183	0.040092617	0.684689244	0.231927257	0.017281835	0.291375417	0.002563943	-0.059739457	0.544939415
AJUBA	black	0.163059633	0.096511516	0.17702432	0.070833774	0.184686553	0.059284274	-0.157670462	0.108193439	0.007709426	0.937785406	-0.078928947	0.423508489	0.153385042	0.118246979	0.164714481	0.093131266	0.773182645	4.28E-22	0.565054221	3.40E-10	0.245532377	0.011582563	0.022524339	0.819590373	0.130544545	0.184390021	-0.417794144	9.23E-06	-0.152771178	0.119744362	-0.235615377	0.015537282	-0.467725296	4.89E-07	-0.055811865	0.571736062	-0.070065193	0.477559133	-0.173885377	0.076062041
CA11	black	0.135947357	0.166726384	-0.001990349	0.983923009	0.072527272	0.462183472	-0.05117133	0.604169994	0.067811793	0.491869732	-0.062466448	0.526702883	-0.095496974	0.33251725	-0.021361108	0.828761142	0.672914712	3.76E-15	0.533182919	4.75E-09	0.344940155	0.000313923	0.014464788	0.883563508	0.188044724	0.054732527	-0.344676234	0.000317494	-0.284297161	0.003290498	-0.018568846	0.850866789	0.046564939	0.637145978	-0.499867769	5.67E-08	0.000853224	0.993107726	0.052258253	0.596500478
AOX1	black	0.185577833	0.058047053	0.116811103	0.235347189	0.164091521	0.094392586	-0.157664332	0.108207329	0.173269608	0.077123189	0.170501925	0.082040348	0.057540186	0.55986846	0.039240439	0.691046919	0.665619915	9.46E-15	0.612666461	3.76E-12	0.258299949	0.007804544	-0.025481551	0.796388001	0.083770324	0.395542094	-0.551631197	1.07E-09	-0.323569107	0.000760013	-0.300360802	0.001850988	-0.347589046	0.000280082	-0.193496058	0.047957654	-0.123267166	0.210287082	-0.119372261	0.225167395
EFNA5	black	0.322527144	0.000792217	0.286436033	0.003053562	0.330610993	0.000571912	-0.312459903	0.001174146	0.146571251	0.135699094	0.227584642	0.019550697	0.246315051	0.011311742	0.170590708	0.081878815	0.797310765	2.54E-24	0.644825487	1.14E-13	0.552273099	1.01E-09	0.169239471	0.084364946	0.18608102	0.057357948	-0.430532334	4.56E-06	-0.215895028	0.026970867	-0.38904195	4.10E-05	-0.383320025	5.43E-05	-0.217687287	0.025697489	-0.198585331	0.042274399	-0.1711074	0.080943775
PDLIM1	black	0.347596826	0.000279988	0.427321775	5.46E-06	0.420901929	7.79E-06	-0.402619746	2.06E-05	0.170618725	0.081827893	0.399186261	2.46E-05	0.310847174	0.00124897	0.105522441	0.284019211	0.76350611	2.81E-21	0.475618044	2.94E-07	0.855001153	3.90E-31	0.261804846	0.006979642	0.40070291	2.28E-05	-0.234052796	0.016256835	-0.189885442	0.052361995	-0.02805383	0.776348291	-0.069893404	0.478642145	-0.513470356	2.13E-08	-0.306789622	0.001456795	-0.270080287	0.005330534
ETNK2	black	0.10305644	0.295486345	0.04662437	0.636715793	0.081190084	0.410307616	-0.05928352	0.548018326	0.03915865	0.691658245	0.004510748	0.96357459	-0.015707897	0.873636492	-0.031186717	0.752138985	0.836806054	1.06E-28	0.602691403	1.03E-11	0.332766602	0.000523523	-0.055732209	0.572285853	0.085968591	0.383215608	-0.427461698	5.42E-06	-0.230312	0.018097666	-0.278092718	0.004073946	-0.217780861	0.025632437	-0.274144176	0.004655603	-0.065946807	0.503882933	-0.154119412	0.116474706
ETS2	black	0.287988142	0.002891347	0.316445481	0.001006411	0.328250291	0.000629588	-0.313774984	0.001116179	0.046980752	0.634138722	0.549811443	1.24E-09	0.248710375	0.010517031	0.138104982	0.160034065	0.680981252	1.32E-15	0.407163358	1.63E-05	0.635386678	3.32E-13	0.238137406	0.014434131	0.29926737	0.001926915	-0.180393148	0.065549698	-0.163745206	0.095099592	-0.161181017	0.100465252	-0.296005009	0.002170489	-0.256870639	0.008164913	-0.184459183	0.059603323	-0.203607984	0.037227368
MPZL2	black	0.12842443	0.191681865	0.269914296	0.005359864	0.216514097	0.026525088	-0.18300625	0.061675396	-0.142190582	0.147913255	0.254096274	0.008906509	0.188770569	0.05378744	0.075275532	0.445347094	0.765132769	2.06E-21	0.363838406	0.000136057	0.536724427	3.59E-09	0.016289471	0.868998877	0.123424065	0.209702713	-0.390864155	3.75E-05	-0.095178922	0.334137364	-0.172245422	0.078914458	-0.359586048	0.000164971	-0.163303298	0.096007811	-0.219584652	0.024405624	-0.21722837	0.026018563
PRDX4	black	-0.160371424	0.102207863	-0.176801427	0.071195186	-0.183109603	0.061526086	0.186843159	0.056326991	-0.04616032	0.640077929	0.030258697	0.759286408	-0.174403512	0.075178264	-0.105006242	0.286394674	-0.47019105	4.17E-07	-0.274538125	0.004594415	-0.23458981	0.016006357	-0.160811134	0.101258491	-0.109142307	0.267730986	0.147626342	0.132875356	-0.0974887	0.322485599	-0.064204675	0.515241069	0.269477007	0.00543782	0.040287445	0.683238795	0.034100747	0.729834029	0.066306073	0.501556941
ALDH6A1	black	-0.143824253	0.143264966	-0.21149961	0.03032284	-0.19304405	0.048491641	0.187081865	0.056007233	-0.097564488	0.322107765	-0.015235871	0.877403699	-0.140763724	0.152065212	-0.09062442	0.357885564	-0.421592552	7.50E-06	-0.170123093	0.082732465	-0.363692258	0.000136967	-0.208240612	0.033030172	-0.087642933	0.37398437	0.032759199	0.74007601	-0.164756839	0.093045989	-0.243708261	0.012235846	-0.099517032	0.3124717	0.322890832	0.000780838	0.218283239	0.025285585	0.099356408	0.313257259
CXCL6	black	0.079832792	0.418202569	0.347262458	0.000284065	0.232321702	0.017087506	-0.206781168	0.0343071	-0.073111141	0.458577573	0.209028588	0.032357564	0.329984651	0.000586722	0.211924062	0.029984468	0.468183471	4.75E-07	0.257708486	0.007951929	0.35097937	0.000241682	-0.067412724	0.494427514	0.068845245	0.485278622	-0.204080934	0.036779324	0.010021436	0.919183359	-0.299110565	0.001938031	-0.405719761	1.76E-05	0.065304054	0.50805826	-0.132111496	0.179132229	-0.228161424	0.019235306
MTHFD2	black	-0.13098887	0.182887819	-0.204970243	0.035949099	-0.182538671	0.062354588	0.150692878	0.124922713	-0.014845503	0.88052127	0.075421078	0.444465165	-0.102570162	0.297783145	-0.068471437	0.487657228	-0.662734896	1.35E-14	-0.43265175	4.04E-06	-0.245440958	0.011614562	0.00983092	0.920714708	-0.121468458	0.217069421	0.388920554	4.13E-05	0.252962211	0.00922632	0.050080989	0.611907159	0.140507379	0.152820314	0.244568836	0.011923739	0.070291512	0.476134361	0.069241031	0.482766925
KRT5	black	-0.027130087	0.783528726	0.075852893	0.441854384	0.026614118	0.787547421	0.002364801	0.980898907	-0.065441671	0.5071628	0.10303076	0.295607344	-0.00248011	0.979967716	0.005421366	0.956227787	0.877793225	1.07E-34	0.454085613	1.14E-06	0.336243259	0.000453339	-0.162427962	0.097827008	0.011984924	0.90341921	-0.410559869	1.36E-05	-0.216850242	0.026285675	-0.141033831	0.151272602	-0.265996716	0.006095086	-0.237852542	0.014555224	-0.083470722	0.39724016	-0.150042873	0.12657711
SCNN1A	black	0.041296331	0.675746404	0.066144985	0.502599179	0.058378553	0.554154487	-0.019881937	0.840455883	-0.030558869	0.756972295	0.145409221	0.138861622	0.021581936	0.827018355	0.018600437	0.850616014	0.66800357	7.02E-15	0.317046171	0.000983119	0.347786287	0.000277702	0.03229698	0.743615449	-0.089700145	0.362829668	-0.211882201	0.030017697	-0.153598661	0.117729311	-0.004974379	0.95983363	-0.190501515	0.051587747	-0.289522094	0.002738686	-0.057919265	0.557281326	-0.052343533	0.595900575
ITGB4	black	0.13401084	0.172907435	0.189534075	0.052807845	0.175769512	0.072887849	-0.144894908	0.140279077	-0.020804053	0.833161132	0.10153043	0.302733358	0.116871185	0.235104767	0.053055682	0.590901615	0.939694112	8.47E-50	0.541904471	2.37E-09	0.500540918	5.41E-08	0.004638845	0.96254092	0.134967771	0.169832291	-0.410126496	1.39E-05	-0.225722608	0.02059944	-0.123534335	0.209292711	-0.279044016	0.003943914	-0.331912143	0.000542235	-0.055417737	0.574458772	-0.178015629	0.069244324
TUBA4A	black	-0.004044256	0.96733944	0.094533119	0.337442396	0.04928629	0.617573483	-0.044025218	0.655640303	0.298233074	0.002001317	0.100282567	0.308745287	0.035642307	0.718123531	0.049890024	0.613266697	0.741238723	1.55E-19	0.496211088	7.33E-08	0.352067166	0.000230432	-0.163001126	0.096632771	0.042312687	0.668230404	-0.367205242	0.000116581	-0.247205724	0.011010305	-0.14892798	0.12945381	-0.12482644	0.204531001	-0.332325242	0.000533113	-0.052846647	0.592366973	-0.094041112	0.33997419
ELOVL2	black	0.026772473	0.78631345	-0.034677055	0.725448652	-0.004386274	0.964579092	0.014953829	0.879655971	-0.000828138	0.993310367	0.027157065	0.78331876	-0.001640136	0.986751555	-0.132879525	0.17659565	-0.339873903	0.000389367	-0.147920113	0.132097173	-0.143652792	0.143747575	-0.075353977	0.444871635	0.040091065	0.684700802	0.07608114	0.440477889	-0.193506023	0.047945936	0.039044724	0.692510108	0.056989115	0.563639613	-0.008914954	0.928081114	0.157136826	0.109407733	0.124013125	0.207519113
OLFM4	black	0.110573459	0.26146931	0.199427457	0.041390428	0.168466176	0.085814583	-0.15499796	0.114381577	-0.038676478	0.69526622	0.109595748	0.265736165	0.16593018	0.090708223	0.161878511	0.098982715	0.600736221	1.25E-11	0.304695657	0.001575905	0.307390832	0.00142414	0.059440394	0.546958011	0.100652184	0.306956503	-0.221319114	0.023273604	-0.048637604	0.622215411	-0.218238893	0.025316041	-0.28934416	0.002756014	-0.068025778	0.490501113	-0.09025803	0.359840427	-0.100974549	0.305401932
THSD4	black	0.127806044	0.193847565	0.0978566	0.320654128	0.122488678	0.21320372	-0.104671573	0.287941807	0.058276307	0.554849846	0.022185598	0.822258512	0.067389941	0.494573749	0.046897339	0.634741515	0.728662219	1.25E-18	0.604610332	8.50E-12	0.221735173	0.023008837	-0.083836556	0.395167295	0.077647758	0.431095685	-0.565697272	3.22E-10	-0.38370619	5.33E-05	-0.327438809	0.000650614	-0.375165346	8.04E-05	-0.161015155	0.100820349	0.000622263	0.994973384	-0.109628669	0.26559173
LINC01351	black	-0.114563456	0.244541682	-0.10087509	0.30588101	-0.116961906	0.234739048	0.119882805	0.223175766	0.00654146	0.947196038	0.02354989	0.811525132	-0.118153187	0.229973507	-0.101774731	0.30156541	-0.396603588	2.81E-05	-0.164807019	0.092945044	-0.216705855	0.026388286	-0.211447408	0.030364678	-0.066000496	0.50353498	-0.070172581	0.476882797	-0.323079147	0.000775004	-0.138620595	0.158464829	0.168451223	0.085842809	-0.015290506	0.876967522	0.072594296	0.461768753	0.131538385	0.181042369
PHYHIP	black	0.236511213	0.015137343	0.161512196	0.099759165	0.216011379	0.026886602	-0.185069047	0.058750703	0.083141053	0.399113633	0.159232898	0.104698486	0.08411329	0.393603568	0.018315582	0.85287782	0.829335457	8.66E-28	0.605023664	8.16E-12	0.480101597	2.19E-07	0.129729811	0.18716787	0.152114509	0.121362315	-0.38746806	4.44E-05	-0.194867686	0.046366982	-0.294182059	0.002318395	-0.201427777	0.039352386	-0.3183207	0.000935318	-0.212493024	0.029535914	-0.171340418	0.080524894
INPP1	black	0.143281559	0.144796684	0.206436607	0.034614561	0.189993242	0.05222583	-0.200681449	0.040102747	0.045855793	0.642288261	0.239691953	0.013788616	0.128339224	0.191979226	0.080248591	0.41577468	0.575583372	1.34E-10	0.301677376	0.001763166	0.525286674	8.76E-09	0.209323459	0.032108857	0.196534766	0.044492848	0.023603211	0.811106326	0.194442926	0.046854828	-0.132089518	0.179205207	-0.148701571	0.130044067	-0.051663208	0.600693811	-0.279449304	0.003889653	-0.051641083	0.600849982
MR1	black	0.375764345	7.81E-05	0.314470363	0.001086592	0.374702742	8.21E-05	-0.350200414	0.000250047	0.190722009	0.051312946	0.158543802	0.106228853	0.269539191	0.005426673	0.166116532	0.090341257	0.765513679	1.92E-21	0.774152402	3.53E-22	0.304485914	0.00158831	0.117407846	0.232947126	0.218548882	0.025103803	-0.676439444	2.39E-15	-0.389626921	3.99E-05	-0.513484298	2.13E-08	-0.5637445	3.81E-10	-0.128276434	0.19219857	-0.146633927	0.135530087	-0.066755209	0.498657003
ARHGAP23	black	0.433268891	3.90E-06	0.363413656	0.000138718	0.432490679	4.08E-06	-0.413642392	1.15E-05	0.278978752	0.003952715	0.275822683	0.004399852	0.278181083	0.004061708	0.170315376	0.082380587	0.884153808	8.04E-36	0.803887322	5.57E-25	0.606272946	7.20E-12	0.190454918	0.051645975	0.436027388	3.33E-06	-0.514592303	1.96E-08	-0.372594802	9.07E-05	-0.266288281	0.006037436	-0.355159132	0.000201046	-0.38855245	4.20E-05	-0.216531446	0.026512687	-0.185363934	0.058342029
TMEFF2	black	-0.004070834	0.967124919	-0.08328674	0.398285065	-0.047556356	0.629985645	0.066563111	0.499896246	-0.075066463	0.446615658	-0.043202106	0.661679863	-0.090684506	0.357565609	-0.099335335	0.313360418	-0.36861148	0.000109241	-0.161204998	0.100413991	-0.258348276	0.007792609	-0.119606115	0.224253585	0.015539021	0.87498396	-0.112514591	0.25313688	-0.313993019	0.001106824	0.005130215	0.95857641	0.119342185	0.225285113	0.024105948	0.807160291	0.101463598	0.303053385	0.116289704	0.237458301
CCDC8	black	0.353479204	0.000216551	0.248853115	0.010471258	0.3269055	0.000664781	-0.307990111	0.001392254	0.267799867	0.005746243	-0.024807913	0.80165859	0.190743679	0.051286004	0.136878779	0.163812397	0.765848929	1.80E-21	0.755776609	1.19E-20	0.314596088	0.00108132	0.071161018	0.470681893	0.326431524	0.000677608	-0.510095882	2.72E-08	-0.306338364	0.00148175	-0.257750555	0.007941366	-0.290015969	0.002691102	-0.339279536	0.000399236	-0.174459938	0.07508252	-0.140907506	0.151642906
EVA1C	black	0.125838023	0.200857642	0.113380314	0.249480124	0.129876187	0.186666567	-0.095483019	0.332588231	0.008776409	0.929195866	0.104737362	0.287637233	0.007819803	0.936896487	-0.036040602	0.715108329	0.712117768	1.64E-17	0.368295307	0.000110853	0.540908178	2.57E-09	0.096194261	0.328982892	0.185469854	0.058195807	-0.189776752	0.052499578	-0.11139139	0.257935794	0.076843975	0.435895062	0.151159774	0.123744655	-0.545074356	1.83E-09	-0.24783655	0.010801086	-0.125868602	0.200747343
MYOF	black	0.326548937	0.000674409	0.256899116	0.008157592	0.316704925	0.00099629	-0.298903101	0.001952828	0.152120862	0.121346581	0.170917015	0.08128731	0.210270608	0.03132088	0.117478282	0.232664968	0.805222	4.06E-25	0.720569459	4.50E-18	0.378354303	6.90E-05	0.129612631	0.187569887	0.191390764	0.050486854	-0.582979347	6.80E-11	-0.36730597	0.000116041	-0.299924603	0.001880946	-0.509393689	2.87E-08	-0.207710881	0.033488942	-0.115428629	0.240973523	-0.050715406	0.60740001
SERTAD4-AS1	black	0.288623048	0.002827255	0.294483004	0.002293367	0.316634843	0.000999015	-0.293038713	0.00241574	0.174471147	0.075063511	0.156769837	0.110248963	0.192466914	0.049180593	0.096341871	0.328237788	0.64419618	1.23E-13	0.400769786	2.27E-05	0.58426039	6.03E-11	0.263249747	0.006662687	0.2962468	0.002151526	-0.165979195	0.090611587	-0.038955148	0.693180163	0.15885945	0.105525696	0.076308478	0.439109284	-0.535760288	3.88E-09	-0.313555287	0.001125678	-0.090425809	0.358944431
S100A14	black	0.063297942	0.521204076	0.162795035	0.09706085	0.122920565	0.211582103	-0.09555446	0.332224959	-0.017767349	0.857234229	0.10036969	0.308323039	0.097998192	0.319951044	0.067475868	0.494022333	0.870486458	1.75E-33	0.437298211	3.09E-06	0.472386958	3.62E-07	-0.020568738	0.835021367	0.083298776	0.398216657	-0.310077533	0.001286186	-0.168816954	0.085154569	-0.140942641	0.151539846	-0.193881658	0.047505975	-0.291425613	0.002559353	-0.136643179	0.164545882	-0.148744795	0.129931221
ID3	black	0.343870374	0.000328629	0.30456739	0.00158348	0.352040727	0.0002307	-0.33473502	0.00048265	0.186772237	0.056422282	0.264521594	0.006394314	0.242870685	0.012546437	0.168132768	0.086445685	0.665831171	9.21E-15	0.569036206	2.40E-10	0.392481806	3.46E-05	0.222998075	0.022220895	0.2300621	0.018226808	-0.336347379	0.000451378	-0.160667202	0.101568488	-0.17707531	0.070751304	-0.320309066	0.000864967	-0.243258263	0.01240187	-0.211803662	0.030080124	-0.141131038	0.150988117
SHROOM1	black	-0.080791831	0.412615036	0.127380422	0.195348423	0.025616314	0.79533469	-0.019785593	0.841218845	-0.161433945	0.099925647	0.105911507	0.282237507	0.095489737	0.332554059	0.092172031	0.349701196	0.257639818	0.007969199	-0.035110967	0.722152665	0.199404362	0.041414463	0.020316041	0.837020017	-0.19725442	0.0437035	0.11598114	0.238713844	0.129568142	0.187722685	0.172398398	0.07864481	-0.052557737	0.594394967	-0.008574671	0.930819328	-0.056776078	0.565100713	-0.040017094	0.685251806
BCL2	black	0.293737021	0.002355857	0.253484997	0.009077658	0.297079248	0.002087375	-0.284204263	0.003301153	0.006000484	0.951557371	0.090976788	0.356011743	0.259638012	0.007479981	0.177684536	0.069771953	0.627537616	7.86E-13	0.474006188	3.26E-07	0.216827057	0.02630213	0.154937445	0.114524812	0.128114696	0.192764408	-0.422584156	7.10E-06	-0.128951153	0.189851059	-0.275200066	0.004493217	-0.466848773	5.17E-07	-0.039306784	0.690551176	-0.080699678	0.413150037	-0.189724923	0.052565291
PABPC1L2A	black	-0.223784088	0.021742258	-0.220583673	0.023747993	-0.241286248	0.013152832	0.214520643	0.027983356	-0.070506239	0.474784695	-0.047986549	0.626889227	-0.193860577	0.047530577	-0.074808307	0.448184862	-0.226913391	0.019923339	-0.10776559	0.273849592	-0.306955469	0.00144772	-0.257105018	0.008104832	-0.306226269	0.001488008	-0.023718926	0.810197646	0.085884821	0.383681043	-0.191567107	0.050270864	0.069158882	0.483287681	0.190264663	0.051884285	-0.014048175	0.886894547	0.154129992	0.116449323
ANKRD65	black	0.039663254	0.687889789	0.045975315	0.641420366	0.046511304	0.637534308	-0.021045665	0.831252078	0.002851936	0.97696518	-0.084153866	0.3933746	-0.056028235	0.570243912	-0.062979461	0.5233068	0.821327108	7.40E-27	0.501772747	4.96E-08	0.359344702	0.000166771	-0.104630759	0.288130861	0.097712077	0.321372788	-0.302824336	0.001689753	-0.094974699	0.335180289	-0.059016331	0.549826567	-0.026974392	0.784740786	-0.379379334	6.57E-05	-0.198328674	0.042546918	-0.079274803	0.421473611
FURIN	black	-0.035695486	0.717720701	0.043676304	0.65819777	0.004455113	0.964023555	0.019148693	0.846266174	-0.158866408	0.105510237	0.142125442	0.148100926	-0.006141164	0.950423069	-0.138565364	0.158632369	0.373249188	8.80E-05	0.138460855	0.158949757	0.239393389	0.013910607	-0.07774312	0.430528288	0.140186145	0.153770522	-0.281373861	0.003640999	-0.346713059	0.000290881	-0.097790137	0.320984495	-0.098144785	0.319224173	-0.103634922	0.29276931	0.194539468	0.046743575	0.008431767	0.931969498
GPR87	black	0.041109916	0.677128445	0.172593336	0.078302266	0.116241939	0.237652353	-0.088837259	0.367483222	-0.095101321	0.334533412	0.201720614	0.039061193	0.091422508	0.353650242	0.055516991	0.573772534	0.85904152	1.01E-31	0.38407848	5.24E-05	0.52246037	1.09E-08	-0.013394288	0.892126652	0.076638031	0.437129619	-0.278965136	0.003954553	-0.106756048	0.278395733	-0.175552825	0.073247373	-0.248975879	0.01043203	-0.223143601	0.022131604	-0.130836612	0.183401571	-0.201860829	0.038922404
CYP4B1	black	0.098808552	0.315946286	0.108483162	0.270648804	0.112573961	0.252884939	-0.086117784	0.382387514	-0.006555576	0.94708225	0.041842012	0.671707046	0.048730607	0.621548976	0.028281936	0.77457805	0.753545638	1.78E-20	0.415112759	1.07E-05	0.313313268	0.001136227	-0.009066724	0.926860105	0.071998811	0.465460579	-0.32262871	0.000789024	-0.179129836	0.067492407	-0.133393752	0.174912112	-0.233565598	0.016487007	-0.21570557	0.027108559	-0.08190237	0.406199628	-0.090853156	0.356668499
WFDC2	black	0.049567918	0.61556284	0.2058697	0.035125474	0.138941652	0.157493527	-0.101154716	0.304535337	-0.055851869	0.571460048	0.069397242	0.481777513	0.121505396	0.216928599	0.100168599	0.30929821	0.810994984	1.01E-25	0.461925661	7.04E-07	0.506116074	3.63E-08	-0.134157321	0.172434071	0.105422972	0.284475928	-0.287548215	0.002936519	-0.130668903	0.183968677	-0.13430242	0.171966115	-0.164431318	0.093702931	-0.309905323	0.00129465	-0.21167595	0.030181872	-0.1844652	0.059594862
IRX3	black	-0.166511415	0.089567539	-0.021241472	0.829705663	-0.101727141	0.301792697	0.130433878	0.184765565	-0.176065703	0.072398716	-0.120079866	0.222410364	-0.136472938	0.165077402	-0.142839809	0.146052596	0.521086708	1.21E-08	0.077913851	0.429513522	0.190537359	0.051542992	-0.132343651	0.178362689	-0.015598305	0.87451089	-0.065764766	0.505063662	0.153343155	0.118348691	0.097055398	0.324651268	0.0712007	0.470433865	-0.131665018	0.180619031	-0.154670595	0.115158083	0.049511962	0.615962107
TCAF1	black	0.065552995	0.506439021	-0.075687134	0.44285555	-0.005719101	0.953826452	0.012240442	0.901370374	0.02027237	0.837365531	0.079895832	0.417833946	-0.042126107	0.669607742	-0.111607262	0.257008684	-0.360854836	0.000155797	-0.071752203	0.466994191	-0.309148976	0.001332426	-0.086260399	0.381596948	0.040450522	0.682025617	-0.243252729	0.012403924	-0.371932789	9.36E-05	-0.147901769	0.132145662	-0.057446885	0.560506103	0.036053898	0.715007751	0.27829985	0.004045311	0.131832197	0.18006126
SMPDL3A	black	-0.085814211	0.384073627	-0.145113168	0.139676216	-0.125484086	0.20213746	0.116808769	0.23535661	-0.013896292	0.888109419	0.076220079	0.439641174	-0.138058418	0.160176349	-0.114576645	0.244487017	-0.333103151	0.000516317	-0.108301626	0.271456164	-0.208524149	0.032786802	-0.218110587	0.025404334	-0.030438759	0.757898002	-0.074411731	0.450601451	-0.206603383	0.034465454	-0.141597809	0.149627657	0.123118601	0.210841479	0.030312979	0.758867777	0.031155376	0.752380026	-0.010020933	0.919187398
COL7A1	black	-0.079076262	0.422641058	0.015432312	0.875835577	-0.034413869	0.72745026	0.051147457	0.604338941	-0.084966702	0.388804545	-0.056080372	0.569884638	-0.082092942	0.405104651	-0.040229292	0.683671613	0.620113516	1.74E-12	0.230215547	0.018147416	0.270509408	0.005255369	-0.136043663	0.166423321	0.028490813	0.772958041	-0.166927602	0.088757778	-0.136132642	0.166143676	0.425664152	5.99E-06	0.061878758	0.530606905	-0.409261686	1.46E-05	-0.124337503	0.206323632	-0.078325174	0.427074394
SAMD11	black	0.159015775	0.105178806	0.089918555	0.361657571	0.13506523	0.169521384	-0.144641002	0.14098288	0.09056633	0.358195063	0.112871545	0.251624698	0.043254641	0.661293734	-0.008922118	0.928023474	0.521639655	1.16E-08	0.331092361	0.000560763	0.299288393	0.001925429	0.181210653	0.064316933	0.132231721	0.178733406	-0.132444758	0.1780283	-0.093307811	0.343769851	0.073679815	0.455080512	-0.066292818	0.50164266	-0.26484686	0.006327237	-0.074297859	0.451296686	-0.090416778	0.358992623
PLD6	black	-0.113616957	0.248486921	-0.173234211	0.077184547	-0.155851122	0.112376965	0.136570904	0.16477138	-0.024201804	0.806408448	-0.01573483	0.873421627	-0.112390251	0.25366509	-0.091575414	0.352842375	-0.402254866	2.10E-05	-0.253473948	0.009080779	-0.297961098	0.002021308	-0.099530599	0.312405406	-0.055212797	0.575876917	0.220526302	0.023785345	0.107868214	0.273390273	0.09519462	0.334057281	0.319040379	0.000909273	-0.021648889	0.826490121	0.035371326	0.720177418	0.166653239	0.089290941
DHX32	black	-0.010073818	0.918762364	0.04534157	0.646027698	0.019235202	0.845580239	-0.024245632	0.806064748	0.144729896	0.14073617	0.011688429	0.905797416	0.131339217	0.181709659	0.010687673	0.913830559	-0.403310407	1.99E-05	-0.136271197	0.165708918	-0.160218802	0.102539015	-0.115397098	0.241102925	-0.161989063	0.098749323	-0.011291641	0.908981371	-0.062063698	0.529376791	0.01575745	0.873241173	-0.015403714	0.87606384	0.026707731	0.786817886	0.182807724	0.061963029	0.065341403	0.507815156
OR51E2	black	-0.117335598	0.23323679	-0.090298884	0.359622128	-0.112703868	0.25233426	0.105475766	0.284233461	0.018491825	0.851478269	-0.049598292	0.61534616	-0.090700487	0.357480544	-0.097961305	0.320134114	-0.299982002	0.001876979	-0.119580576	0.224353254	-0.221168709	0.023369956	-0.132128424	0.179076035	-0.135242486	0.168956991	-0.124256087	0.206623224	-0.137758665	0.161094541	-0.123386043	0.20984422	-0.040082311	0.684766003	0.272199095	0.004968495	0.039218667	0.691209632	0.081302231	0.409659218
ANXA2	black	0.260950697	0.007173221	0.390638838	3.79E-05	0.354010905	0.000211528	-0.328043109	0.000634896	0.184989623	0.058861173	0.345221226	0.000310161	0.265030857	0.00628957	0.098085	0.319520483	0.793533948	5.93E-24	0.509666828	2.81E-08	0.732307903	6.90E-19	0.121687929	0.21623366	0.28172039	0.003597772	-0.395061826	3.04E-05	-0.364384862	0.000132703	-0.086860244	0.378282617	-0.130432538	0.184770116	-0.492981235	9.16E-08	-0.205132682	0.035799166	-0.244621059	0.011905025
ACSF2	black	0.054719991	0.579293697	0.106333843	0.280311917	0.087531069	0.374596859	-0.050022766	0.612321526	-0.014966127	0.879557743	-0.025774852	0.794096031	0.028233714	0.774952183	0.003857466	0.968847138	0.874767744	3.47E-34	0.474694345	3.12E-07	0.406483781	1.69E-05	-0.071267938	0.470013773	0.106495129	0.27957888	-0.336146262	0.000455174	-0.210000334	0.031544049	0.008915876	0.928073695	-0.13145119	0.181334285	-0.396790083	2.78E-05	-0.113849532	0.247513448	-0.12384717	0.208132644
RPS27	black	0.05088651	0.60618693	0.154667128	0.115166328	0.111774289	0.256292914	-0.102580359	0.297734861	-0.193510103	0.047941139	-0.097606878	0.32189656	0.15035543	0.125779503	0.137927441	0.160577072	0.339542052	0.000394849	-0.017513222	0.859255061	0.23250044	0.017000073	0.179852155	0.066375996	0.100609542	0.307162527	0.232916432	0.016798077	0.344165064	0.000324516	0.122440802	0.213384024	-0.152186394	0.121184382	0.052905232	0.591956121	-0.058089036	0.556124535	-0.159335191	0.104472788
UBA7	black	0.225690218	0.020618103	0.282879217	0.003456537	0.276240151	0.004338224	-0.239414319	0.013902024	0.089859529	0.361974104	0.04477265	0.650175192	0.201923163	0.038860837	0.129808246	0.186899129	0.616505679	2.53E-12	0.357442069	0.000181618	0.457622268	9.20E-07	0.188906293	0.053612218	0.180029866	0.066103638	-0.220849609	0.023575508	-0.195610209	0.045524302	0.294095711	0.002325621	0.006000952	0.951553601	-0.536018982	3.80E-09	-0.152004895	0.121634024	0.006543411	0.947180311
MMP14	black	0.572934899	1.70E-10	0.444174149	2.07E-06	0.552091799	1.03E-09	-0.525323045	8.74E-09	0.293101759	0.002410278	0.21753734	0.025802023	0.356192627	0.000192024	0.195588327	0.045548953	0.840600986	3.48E-29	0.792413927	7.60E-24	0.588464196	4.07E-11	0.399851296	2.38E-05	0.478327594	2.46E-07	-0.542804279	2.21E-09	-0.388982483	4.12E-05	-0.14964896	0.127587847	-0.312618512	0.001167013	-0.470033056	4.22E-07	-0.235098201	0.015772317	-0.135522355	0.168068701
CDH3	black	0.110908947	0.260016015	0.286875479	0.003006824	0.216265906	0.026703046	-0.205476783	0.035483292	0.122590064	0.212822252	0.205390632	0.035562155	0.251922719	0.009528287	0.115813443	0.239398134	0.63106245	5.35E-13	0.439032812	2.80E-06	0.51683504	1.66E-08	-0.063578042	0.519358305	0.137117296	0.163072307	-0.313763182	0.001116687	-0.163705379	0.095181166	-0.228454678	0.019076638	-0.272943207	0.004846648	-0.176908667	0.071021115	-0.16756664	0.087525752	-0.195740693	0.045377539
PABPC1L2B	black	-0.257075439	0.008112393	-0.329077264	0.000608803	-0.318390453	0.000932764	0.280885503	0.003702708	-0.032920298	0.738843669	-0.082142332	0.404821155	-0.270455205	0.005264811	-0.144730357	0.140734892	-0.470528407	4.08E-07	-0.237976237	0.014502534	-0.455597351	1.04E-06	-0.268842121	0.005552798	-0.294238747	0.002313661	0.071477829	0.468703715	0.065158767	0.509004518	-0.156766139	0.110257466	0.094317297	0.338551512	0.301500503	0.00177474	0.097948464	0.320197856	0.112307908	0.254015307
SERPINB5	black	0.112280039	0.254133914	0.11329403	0.249842939	0.122487996	0.21320629	-0.108930474	0.268666371	-0.017855261	0.856535363	0.353561276	0.000215769	0.048438051	0.623646384	0.063019643	0.523041267	0.656968485	2.73E-14	0.387197468	4.49E-05	0.296637039	0.002121234	0.078849207	0.423978449	0.058026474	0.556550689	-0.336317983	0.000451931	-0.159194384	0.104783561	-0.255599505	0.008497648	-0.32743075	0.000650826	-0.0995031	0.312539782	-0.071103536	0.471041293	-0.182595486	0.062271736
COLEC12	black	-0.109892955	0.264434151	-0.366588234	0.000119944	-0.259121769	0.007603761	0.238352449	0.0143433	-0.136183344	0.165984486	-0.096947326	0.325192864	-0.279682953	0.003858676	-0.143501612	0.144174117	-0.416556013	9.87E-06	-0.216641153	0.026434378	-0.326102279	0.000686651	0.013884151	0.888206546	-0.163749516	0.095090767	0.049539384	0.615766423	0.009231758	0.925532585	-0.111263166	0.258487565	0.058870436	0.55081515	0.184168172	0.060013722	0.272057662	0.004991961	0.040950731	0.678309451
GNL1	black	0.0550372	0.577093315	0.068480963	0.487596531	0.067090797	0.496495954	-0.045335344	0.646073032	0.032478652	0.742223657	0.078721015	0.424734604	-0.049233619	0.617949833	-0.134441458	0.171518584	0.641054236	1.76E-13	0.253045724	0.009202429	0.572723899	1.73E-10	0.071993117	0.465495957	0.243958518	0.012144357	-0.008101196	0.934630658	-0.13839691	0.159144183	0.211924744	0.029983927	0.319170788	0.000904625	-0.60699831	6.69E-12	-0.166639048	0.089318588	-0.171477975	0.080278433
HOXD10	black	0.061607899	0.532411083	0.117495768	0.23259496	0.09733865	0.323234504	-0.071381524	0.469304568	-0.027574478	0.780072075	-0.091418127	0.353673407	0.045055269	0.648113522	-0.027559667	0.780187213	0.775525946	2.68E-22	0.456800335	9.68E-07	0.283080686	0.003432497	-0.086375974	0.380956997	0.139702043	0.155210842	-0.432442193	4.09E-06	-0.228586041	0.01900593	-0.014717401	0.881544727	-0.267948857	0.005718228	-0.226723247	0.020030001	-0.095031201	0.334891535	-0.111598021	0.257048326
FHL2	black	0.410011474	1.40E-05	0.455413858	1.05E-06	0.469994416	4.23E-07	-0.457670839	9.17E-07	0.25649438	0.008262186	0.523114509	1.03E-08	0.371062474	9.75E-05	0.183824516	0.060501333	0.739566138	2.06E-19	0.57996766	8.97E-11	0.855903288	2.90E-31	0.267568895	0.005789914	0.369071111	0.000106937	-0.27624115	0.004338078	-0.196640339	0.044376315	-0.1753661	0.07355833	-0.195602929	0.045532503	-0.456205369	1.00E-06	-0.304547668	0.001584648	-0.293493069	0.002376623
KLF5	black	0.158768926	0.10572698	0.219534954	0.024438741	0.205511591	0.03545147	-0.186507758	0.056778804	0.07654353	0.437696778	0.307347898	0.00142645	0.189989042	0.05223113	0.207328186	0.033823704	0.605203379	8.01E-12	0.377393162	7.23E-05	0.398210024	2.59E-05	0.124898269	0.204268592	0.067545952	0.493572825	-0.298971105	0.001947967	-0.068528877	0.487291325	-0.263232535	0.006666386	-0.406618922	1.68E-05	-0.080462875	0.414526662	-0.175393063	0.073513363	-0.163137616	0.096350083
B3GAT1	black	-0.142671363	0.146533651	-0.073454567	0.456463902	-0.117250126	0.233579798	0.095957776	0.330178873	0.024419148	0.804704385	0.005013426	0.959518607	-0.069363274	0.481992569	-0.028430684	0.773424289	-0.286598662	0.00303619	-0.167307283	0.088024129	-0.118328169	0.229279266	-0.126971578	0.196798001	-0.062472974	0.526659618	0.223134468	0.022137198	0.193691579	0.047728184	0.011327983	0.908689691	0.120990942	0.218895734	0.230355585	0.018075223	-0.092249394	0.349295165	0.243444303	0.012332995
INKA1	black	0.094349348	0.338386651	0.124842612	0.204471897	0.119067659	0.226361589	-0.079852883	0.418085068	-0.003418852	0.972387904	-0.244613688	0.011907665	0.051614666	0.601036469	-0.014793045	0.880940353	0.775137899	2.89E-22	0.430158565	4.65E-06	0.32303253	0.000776444	-0.015132243	0.878231115	0.200059334	0.040737328	-0.2792792	0.003912345	-0.102927267	0.296095314	0.026636879	0.787370024	0.027262435	0.782498824	-0.419545721	8.39E-06	-0.161524214	0.099733614	-0.033286118	0.736047742
AL161785.1	black	0.145402435	0.138880252	0.291985979	0.002508615	0.23772583	0.01460937	-0.208661164	0.032669741	-0.001002616	0.991900991	0.06782749	0.491769268	0.203396793	0.037428911	0.123813242	0.208258237	0.800211069	1.31E-24	0.457157978	9.47E-07	0.403325257	1.99E-05	-0.001709762	0.986189198	0.170239259	0.082519739	-0.376535751	7.53E-05	-0.173215796	0.077216486	-0.087546668	0.374511411	-0.312218243	0.001185092	-0.20032757	0.040462696	-0.147794253	0.132430141	-0.138526388	0.158750681
GSDMD	black	-0.0508643	0.606344327	0.114165879	0.24619357	0.034625384	0.725841481	-0.001585971	0.987189049	-0.095255951	0.333744529	-0.109798773	0.264846276	0.033647022	0.733292763	0.033528876	0.734194263	0.434208745	3.70E-06	0.121374761	0.217426923	0.225214773	0.02089372	-0.072511063	0.462283798	-0.093981737	0.340280533	0.07227544	0.463743552	0.212637485	0.029422934	0.121731642	0.216067473	0.020888508	0.832493715	-0.114877485	0.243242358	-0.252639718	0.009319089	-0.094809931	0.336023228
DRAM1	black	0.296209054	0.002154476	0.336881982	0.000441427	0.343829936	0.000329197	-0.353556909	0.00021581	-0.002727214	0.977972283	0.156116649	0.111758679	0.357734244	0.000179261	0.266268233	0.006041384	0.516553364	1.69E-08	0.324610474	0.000729027	0.517734738	1.55E-08	0.325656143	0.000699081	0.229239087	0.018657756	-0.002531007	0.979556692	0.13762267	0.161512404	-0.245023514	0.011761665	-0.303487498	0.001648581	-0.02773247	0.778844183	-0.160771155	0.101344522	-0.160217975	0.102540811
S100A2	black	0.035064218	0.72250753	0.183449236	0.061037506	0.118879754	0.227100489	-0.103154063	0.295026662	-0.0892327	0.365346073	0.416762502	9.76E-06	0.10949335	0.266185764	0.068331901	0.488546701	0.555434425	7.76E-10	0.115586879	0.240324794	0.571881087	1.86E-10	0.16181489	0.099117227	0.113373192	0.249510056	-0.050817956	0.606672829	-0.029694509	0.763641637	-0.052746895	0.593066825	-0.055399954	0.574581761	-0.212058193	0.029878207	-0.10755712	0.274784247	-0.188176224	0.054560303
ITGA3	black	0.156644563	0.110537271	0.195831155	0.045276023	0.191453887	0.050409451	-0.176194271	0.072187223	0.020965387	0.831886276	0.036072032	0.714870579	0.139805082	0.154903433	0.092747928	0.346685755	0.90090228	4.00E-39	0.583273421	6.61E-11	0.494878645	8.04E-08	0.047053472	0.633613407	0.184414505	0.059666181	-0.377842118	7.08E-05	-0.170705488	0.081670359	-0.234815397	0.015902138	-0.274752536	0.004561415	-0.207122595	0.034004706	-0.140775146	0.152031633	-0.246307423	0.011314354
AL354766.2	black	0.047155152	0.632879196	0.060915697	0.537035649	0.058703409	0.551947979	-0.016156081	0.870062173	-0.113366103	0.249539852	-0.059081844	0.54938293	0.001101597	0.991101465	-0.093583947	0.342337418	0.700038228	9.61E-17	0.330866508	0.000565969	0.367787118	0.00011349	0.020882612	0.832540306	0.0090449	0.927035677	-0.232672921	0.016916067	-0.053992761	0.584352872	-0.083608831	0.39645686	-0.117725779	0.231675425	-0.21872849	0.024981528	-0.067266043	0.495369403	-0.149475396	0.128035153
KRT23	black	0.161450675	0.099890035	0.265349282	0.006224853	0.231910949	0.01728991	-0.20986392	0.031657197	0.046498984	0.637623517	0.266108152	0.006072995	0.202819717	0.037984294	0.195584697	0.045553043	0.66006791	1.87E-14	0.442814265	2.24E-06	0.576044956	1.28E-10	0.003857376	0.968847866	0.163106811	0.096413826	-0.192401882	0.049258729	-0.040441028	0.68209622	-0.131287254	0.181884052	-0.186599331	0.056655153	-0.283319012	0.003404252	-0.25102671	0.009795506	-0.22335974	0.021999552
KIAA0319L	black	-0.251249797	0.009728366	-0.244228672	0.012046266	-0.26903345	0.005517923	0.249856556	0.010154379	-0.050739703	0.607227686	-0.054854372	0.578361064	-0.187161868	0.0559004	-0.109741704	0.265096215	-0.418721385	8.78E-06	-0.159183375	0.104807889	-0.450922278	1.38E-06	-0.368741819	0.000108583	-0.254557421	0.00877928	-0.079250125	0.421618618	-0.20879433	0.032556306	-0.177371074	0.070274475	0.01763952	0.858250623	0.255199005	0.008604931	0.120919802	0.219168748	0.1075794	0.274684255
FCGRT	black	0.151809807	0.122118763	0.184261472	0.059881894	0.182535984	0.062358509	-0.174556389	0.074919088	0.078306293	0.427186184	-0.060517637	0.539704056	0.095099206	0.334544209	0.024579562	0.803447256	0.56878221	2.45E-10	0.383234033	5.46E-05	0.321294982	0.000831909	-0.000542141	0.995620599	0.290551395	0.002640357	-0.159057843	0.105085609	-0.001515973	0.987754424	0.116898365	0.234995156	0.091577101	0.352833465	-0.391781891	3.58E-05	-0.329168119	0.000606558	-0.185415989	0.05827013
MET	black	0.341821676	0.000358579	0.418154421	9.05E-06	0.412782974	1.21E-05	-0.399739659	2.39E-05	0.041079914	0.677350973	0.217992404	0.025485892	0.403297088	1.99E-05	0.275270408	0.004482581	0.757891518	8.04E-21	0.581451214	7.83E-11	0.544945263	1.85E-09	0.175491086	0.073350071	0.331165046	0.000559097	-0.429087579	4.94E-06	-0.155466181	0.113278026	-0.415219142	1.06E-05	-0.557454858	6.54E-10	-0.033323364	0.735763271	-0.131951755	0.179663145	-0.303403899	0.001653721
PLCB4	black	-0.05810408	0.556022084	-0.12428291	0.206524488	-0.099137249	0.314331166	0.072966009	0.459472435	0.110565683	0.261503063	-0.046331139	0.638839459	-0.026476993	0.788616375	-0.040121773	0.684472116	-0.612495212	3.83E-12	-0.199774168	0.041030998	-0.417692606	9.28E-06	-0.135963442	0.166675738	-0.024474683	0.804269111	0.120409306	0.221134927	-0.026715643	0.786756237	-0.151221413	0.123589771	-0.123547148	0.209245105	0.379951344	6.40E-05	0.343421122	0.000334992	0.250314349	0.010012629
RILPL2	black	0.238332477	0.014351714	0.206919977	0.034183888	0.241723435	0.012983012	-0.217463818	0.02585341	0.082751071	0.401336615	0.079581509	0.419673812	0.128907545	0.190002148	0.152492835	0.120428122	0.764793454	2.20E-21	0.565514066	3.27E-10	0.398333161	2.57E-05	0.209041514	0.032346628	0.183451065	0.061034884	-0.292674884	0.002447482	0.029553324	0.764732671	-0.263021489	0.006711894	-0.26852652	0.005610754	-0.165299313	0.091959308	-0.283119202	0.003427918	-0.13976778	0.155014667
OXER1	black	0.154348366	0.115926391	0.107850037	0.273471592	0.14230221	0.147592071	-0.102788291	0.296751424	0.107020776	0.277198752	-0.01447992	0.883442562	0.009783268	0.921097776	0.032716366	0.740403777	0.714122028	1.21E-17	0.591131707	3.16E-11	0.334174203	0.000493985	-0.069446348	0.481466714	0.127248733	0.195814488	-0.411822732	1.27E-05	-0.278981961	0.003952282	-0.059378403	0.54737689	-0.069575449	0.480650116	-0.42651109	5.71E-06	-0.214825736	0.027755853	-0.063872997	0.517418247
CPXM1	black	0.148881903	0.12957377	0.086048868	0.382769895	0.127470906	0.195028649	-0.099265194	0.313703929	0.067391323	0.494564875	-0.039079131	0.692252795	0.024969002	0.800397397	-0.034709123	0.725204898	0.663445119	1.24E-14	0.523647512	9.93E-09	0.314647901	0.001079154	-0.018379776	0.852367998	0.158099414	0.107224996	-0.321670356	0.000819628	-0.22348222	0.021925022	-0.111810148	0.256139423	-0.073629295	0.455390584	-0.356329071	0.000190861	-0.133648781	0.174081562	-0.108549481	0.270354265
NDRG2	black	0.181706208	0.063578882	0.244879166	0.011812909	0.231732069	0.0173787	-0.217962066	0.025506865	0.387250134	4.48E-05	0.257324771	0.008048855	0.16337351	0.095863054	0.053959089	0.584587608	0.643605534	1.31E-13	0.5601207	5.21E-10	0.342284981	0.000351594	-0.031719586	0.748044338	0.123748023	0.208499808	-0.528674839	6.75E-09	-0.412994247	1.20E-05	-0.149437709	0.128132438	-0.236153516	0.015295949	-0.347148997	0.00028546	-0.195562425	0.045578146	-0.162053993	0.098612447
CDIP1	black	0.147143376	0.134162303	0.082500732	0.402767448	0.124597484	0.205369047	-0.091198974	0.354833342	0.14372043	0.143557048	0.074228804	0.451718586	-0.012346027	0.900523943	-0.03818609	0.698942663	0.681072675	1.30E-15	0.557722582	6.39E-10	0.405421354	1.78E-05	-0.097922623	0.320326163	0.214644724	0.027890641	-0.404694886	1.85E-05	-0.352764522	0.000223477	-0.111550531	0.257252106	-0.014227344	0.88546175	-0.490402879	1.09E-07	-0.18486194	0.059039123	-0.041148831	0.676839849
PTPRU	black	0.168604886	0.085553104	0.073403014	0.456780847	0.131264214	0.181961414	-0.106166954	0.281071773	-0.002577444	0.979181704	0.071570646	0.468125025	0.008648934	0.930221672	-0.055954416	0.570752784	0.655987432	3.07E-14	0.421133298	7.69E-06	0.390499968	3.82E-05	0.0919853	0.350682446	0.221058159	0.023440995	-0.360206573	0.000160423	-0.310417381	0.00126963	-0.05394545	0.584682705	-0.002632374	0.978738129	-0.41013258	1.39E-05	-0.053008232	0.591234103	-0.175476565	0.073374243
GGT6	black	0.066702182	0.498998924	0.007361301	0.940589507	0.040125514	0.684444255	-0.011043524	0.910973075	-0.09294175	0.345674564	-0.003788684	0.969402351	-0.002025301	0.983640719	0.042625017	0.665927235	0.636716727	2.86E-13	0.359168524	0.000168097	0.269917988	0.00535921	0.068129255	0.489840016	-0.035073775	0.722434976	-0.256894642	0.008158742	-0.193121317	0.048400014	-0.073333253	0.457209932	-0.28819713	0.002870107	-0.202162419	0.038625282	0.324295619	0.000738272	-0.035965732	0.715674784
TCEAL2	black	0.243732459	0.012226974	0.170678297	0.081719702	0.224912667	0.021070491	-0.205973621	0.035031345	0.263827459	0.006539571	0.148749559	0.12991879	0.065177451	0.508882779	0.017917199	0.856043048	0.769813452	8.33E-22	0.681166733	1.29E-15	0.335023825	0.000476906	-0.023979872	0.808149424	0.175352765	0.073580578	-0.537572807	3.36E-09	-0.310290272	0.001275799	-0.177481442	0.070097207	-0.240991017	0.013268601	-0.384141105	5.22E-05	-0.224452263	0.021342355	-0.091805907	0.351626755
ETV6	black	0.010847456	0.912547361	0.274587914	0.004586733	0.155394912	0.113445466	-0.153601399	0.117722687	-0.053907122	0.584949973	0.086044311	0.38279519	0.277045315	0.004221538	0.187389269	0.055597648	0.471633186	3.80E-07	0.257411269	0.008026915	0.379674458	6.48E-05	-0.018588818	0.850708249	-0.058179216	0.555510534	-0.198086936	0.042804934	0.083130883	0.399171512	-0.3197099	0.00088564	-0.432829015	4.00E-06	0.198670948	0.042183816	-0.126961886	0.196832459	-0.148070807	0.131699342
GBP3	black	0.128158295	0.192611758	0.21447465	0.028017789	0.186181442	0.057221228	-0.172413984	0.078617377	0.05275284	0.593025109	0.25552796	0.008516726	0.174303797	0.075347702	0.13942295	0.156045783	0.396644035	2.80E-05	0.235700588	0.01549885	0.303941462	0.001620924	0.075386098	0.444677033	0.06062697	0.538970485	-0.289615147	0.002729663	-0.045765403	0.642944936	-0.222088516	0.022786009	-0.239883867	0.013710694	-0.014632136	0.882226044	-0.136534173	0.164886069	-0.073140517	0.458396563
AVPI1	black	0.206775231	0.034312377	0.165541611	0.091477196	0.202104449	0.038682245	-0.178959633	0.067757676	0.218190107	0.025349581	0.176129659	0.072293448	0.094377978	0.338239435	0.068602329	0.486823634	0.783171906	5.55E-23	0.56518394	3.36E-10	0.376319937	7.61E-05	0.033949028	0.730989982	0.206715489	0.034365529	-0.418490469	8.89E-06	-0.290227971	0.002670906	-0.106720622	0.278556176	-0.130341078	0.185080911	-0.447667111	1.68E-06	-0.127820935	0.193795208	-0.124647255	0.20518666
AC018865.1	black	-0.062558739	0.526091114	-0.162572144	0.097525503	-0.12239894	0.213541767	0.130652538	0.184024086	0.031843172	0.747095678	-0.071738482	0.467079603	-0.170678733	0.081718911	-0.181165257	0.06438489	-0.279477197	0.003885943	-0.033062433	0.737756935	-0.249991257	0.010112489	-0.264780681	0.006340834	0.066970754	0.497268413	-0.149001825	0.129261739	-0.288083626	0.002881625	-0.131033353	0.18273792	0.128013299	0.193119759	-0.034605666	0.725991407	0.069850784	0.478911041	0.114928495	0.243031753
SLC39A1	black	0.021149022	0.830435726	0.121523746	0.216858663	0.077624838	0.431232117	-0.04981161	0.613825333	-0.239565135	0.013840319	0.01762468	0.858368626	0.088124451	0.371354907	-0.048032091	0.626561808	0.478242811	2.47E-07	0.158844152	0.10555969	0.317215311	0.000976649	0.02932982	0.766460783	0.191247075	0.050663417	-0.18718275	0.055872541	-0.065282472	0.508198766	-0.082620264	0.402083877	-0.155570497	0.113033295	-0.06197993	0.529933794	0.089394093	0.364476033	-0.055481879	0.574015257
ZADH2	black	-0.166272016	0.090035978	-0.276049427	0.004366283	-0.240348098	0.013523786	0.236057467	0.015338784	0.050925755	0.60590884	-0.13282837	0.176763777	-0.204863545	0.03604787	-0.151966618	0.121729013	-0.50817607	3.13E-08	-0.250301691	0.010016525	-0.410681074	1.35E-05	-0.274712536	0.004567555	-0.137890064	0.160691564	0.031940155	0.74635149	-0.082703441	0.401608614	-0.026529541	0.788206694	0.133120775	0.175804342	0.142081444	0.148227786	0.164189284	0.094193756	0.161870644	0.098999341
EDEM3	black	-0.000188484	0.998477427	-0.078714058	0.424775658	-0.042964227	0.66342936	0.030068757	0.760751813	-0.07822046	0.427694591	0.011428266	0.907884883	0.032533998	0.741799809	-0.041832911	0.671774346	-0.463017381	6.58E-07	-0.194030205	0.047332915	-0.261220702	0.007111522	0.049552252	0.615674608	-0.160981443	0.100892643	0.071022781	0.471546467	-0.157601503	0.108349763	-0.15502864	0.114309013	-0.209023812	0.032361606	0.271413296	0.005100125	0.38767864	4.39E-05	0.101443105	0.303151555
NOTCH1	black	0.155126119	0.114078694	0.148916807	0.129482893	0.165085427	0.092386557	-0.151099619	0.123895955	0.021784511	0.825420355	0.011544636	0.906951086	0.142646599	0.146604475	0.05329708	0.589211437	0.722803946	3.17E-18	0.533654898	4.58E-09	0.307323105	0.001427785	0.015690929	0.873771862	0.20675042	0.034334443	-0.313582941	0.001124478	-0.169929307	0.083088305	-0.157991302	0.107468441	-0.427915148	5.28E-06	-0.054520448	0.580679856	-0.022910925	0.81654789	-0.095382602	0.333099271
PLP2	black	0.215094614	0.027556661	0.152769189	0.119749237	0.199654157	0.041155116	-0.178978767	0.067727812	0.124625234	0.205267344	0.0817875	0.406860478	0.077695659	0.430810623	0.026200122	0.790775922	0.765820908	1.81E-21	0.628768956	6.88E-13	0.407410605	1.61E-05	0.034603687	0.726006456	0.179240431	0.067320492	-0.544543712	1.92E-09	-0.335845816	0.0004609	-0.347958593	0.000275639	-0.215562576	0.027212877	-0.341716148	0.000360188	-0.056765704	0.565171912	-0.075046943	0.446734202
EXOC6	black	-0.118364565	0.229135053	-0.09597962	0.330068282	-0.116354352	0.237195829	0.100737186	0.30654609	0.126538553	0.198341765	0.097443804	0.322709563	-0.028354415	0.774015807	-0.063966523	0.516803859	-0.473680014	3.33E-07	-0.167887811	0.086911709	-0.341663868	0.000360988	-0.307966542	0.001393496	-0.134012779	0.172901161	-0.068832399	0.485360259	-0.139595105	0.155530362	-0.278625018	0.004000722	-0.094590925	0.33714572	0.233815896	0.016368406	0.126833387	0.197289717	0.014045844	0.886913188
PAK1	black	0.049199593	0.618193011	0.151700405	0.122391247	0.109245408	0.267276527	-0.086278741	0.381495345	-0.109750955	0.265055686	-0.038272572	0.6982938	0.12814195	0.192668976	0.049019775	0.619478827	0.455324828	1.06E-06	0.265204772	0.00625415	0.059620894	0.545739254	-0.134395109	0.171667675	0.099359799	0.313240663	-0.260370625	0.007307378	-0.028315376	0.774318625	-0.172610824	0.078271594	-0.355123076	0.000201367	0.090510932	0.358490373	-0.07902803	0.42292495	-0.025577771	0.795635904
GSTP1	black	0.209517509	0.031946068	0.205945108	0.035057151	0.225590221	0.02067581	-0.1947648	0.046484761	0.170572214	0.081912442	0.082452321	0.403044492	0.11022287	0.262993927	0.122288459	0.213958479	0.922148619	2.78E-44	0.669129859	6.09E-15	0.46297066	6.60E-07	-0.012399351	0.900096503	0.186304329	0.057054285	-0.484442946	1.64E-07	-0.286217948	0.003076998	-0.153790264	0.117266488	-0.209882747	0.03164156	-0.430503268	4.56E-06	-0.22647587	0.020169503	-0.105923243	0.282183882
NUAK1	black	0.304772996	0.001571353	0.366616806	0.000119786	0.364658538	0.000131053	-0.347543399	0.000280636	0.048848803	0.620702453	0.040837508	0.679149939	0.381296845	5.99E-05	0.253833865	0.008979629	0.541480436	2.46E-09	0.42816427	5.21E-06	0.201579375	0.039201413	0.191576958	0.050258819	0.250692734	0.00989678	-0.391422264	3.65E-05	-0.126895372	0.19706905	-0.348672392	0.000267239	-0.60930661	5.30E-12	0.153372623	0.118277128	-0.010187296	0.917850432	-0.203451884	0.037376248
GATA3	black	0.102688676	0.297222293	0.18174276	0.063524717	0.154566974	0.115404722	-0.134942	0.169914575	-0.041560094	0.673792766	0.002012838	0.983741373	0.139432047	0.156018515	0.05219401	0.596952567	0.853643602	6.08E-31	0.441254093	2.46E-06	0.507470816	3.30E-08	0.016694623	0.865770708	0.138943364	0.157488361	-0.317352189	0.000971443	-0.110552435	0.261560571	-0.197453905	0.043486771	-0.256003712	0.00839057	-0.206099765	0.034917373	-0.127528481	0.194825378	-0.134662448	0.170809039
HOXD9	black	0.211685957	0.030173889	0.198205527	0.042678196	0.22254993	0.022497811	-0.196461297	0.044574095	0.071210648	0.470371701	-0.063819458	0.517770127	0.087393876	0.375348864	-0.088031288	0.371862763	0.583515366	6.47E-11	0.35508445	0.000201712	0.478385989	2.45E-07	0.094276038	0.338763805	0.449962778	1.47E-06	-0.169366525	0.084128648	-0.164024431	0.094529227	0.319266576	0.000901225	0.117289732	0.233420809	-0.517459813	1.58E-08	-0.197623369	0.043303362	-0.150952252	0.124267209
MEIS2	black	0.229369958	0.018588648	0.174364659	0.075244248	0.219143174	0.024701156	-0.188375056	0.05430074	0.115893536	0.239071144	0.009084085	0.926720443	0.110427221	0.262104525	0.086953513	0.377768848	0.877758069	1.08E-34	0.721099992	4.14E-18	0.309487087	0.001315417	-0.022341673	0.821028917	0.154047262	0.11664791	-0.586792916	4.76E-11	-0.339210324	0.0004004	-0.298596637	0.001974873	-0.355311192	0.000199694	-0.276496282	0.004300796	-0.14442715	0.141577727	-0.093977702	0.340301357
GRASP	black	0.264809552	0.006334899	0.170273713	0.082456729	0.236104919	0.015317609	-0.220310917	0.023926021	0.255301785	0.008577286	0.29159511	0.002543909	0.040569226	0.681143044	-0.029117048	0.76810697	0.569823743	2.24E-10	0.469709002	4.30E-07	0.383269881	5.45E-05	0.095880718	0.330569178	0.419059463	8.62E-06	-0.354738936	0.000204825	-0.36273781	0.000143051	0.076399098	0.438564418	0.019767564	0.841361634	-0.523021785	1.04E-08	-0.113604126	0.248540702	0.009877237	0.920342391
PERP	black	0.080140699	0.416403879	0.089852518	0.362011714	0.09232098	0.348919722	-0.059389399	0.547302579	-0.058755378	0.551595389	0.017603847	0.858534305	0.066123949	0.502735367	0.045069362	0.648010787	0.618848728	1.98E-12	0.392561541	3.44E-05	0.140178938	0.15379189	-0.042183147	0.669186559	-0.099981551	0.31020708	-0.523291698	1.02E-08	-0.326479683	0.000676294	-0.289806354	0.002711207	-0.453590722	1.18E-06	-0.071569772	0.468130475	0.107101531	0.276834301	-0.118216858	0.229720721
CAPG	black	0.138554909	0.1586641	0.211621685	0.030225193	0.190257345	0.05189347	-0.164497205	0.093569667	0.078208428	0.427765886	0.061632855	0.53224472	0.121670391	0.216300364	0.060077692	0.542660822	0.810205128	1.23E-25	0.495964852	7.45E-08	0.409076085	1.47E-05	-0.062558009	0.526095949	0.170501527	0.082041072	-0.469993529	4.23E-07	-0.325687868	0.000698191	-0.068420212	0.487983658	-0.121647642	0.216386906	-0.419212333	8.55E-06	-0.144563662	0.141197788	-0.073556234	0.455839212
RPS17P8	black	0.016287874	0.869011607	-0.129729321	0.187169549	-0.061822157	0.530983665	0.082027915	0.405478082	0.050125222	0.611592438	0.063489951	0.519938437	-0.133755776	0.173733975	-0.171159733	0.080849548	-0.406815347	1.66E-05	-0.119340006	0.22529364	-0.239170889	0.014002128	-0.162045124	0.098631135	0.023931292	0.808530639	-0.10519403	0.285528977	-0.37263614	9.05E-05	-0.001190191	0.990385853	0.152206612	0.121134373	-0.077633908	0.431178126	0.121158832	0.218252385	0.150774141	0.124717055
GPX2	black	0.076696361	0.436779752	0.095082895	0.334627498	0.09330408	0.343789232	-0.076911162	0.435492728	0.03013776	0.760219353	0.108246464	0.27170181	0.059068498	0.549473293	0.04498457	0.648629012	0.672118486	4.17E-15	0.366520157	0.000120321	0.301355532	0.001784279	0.046078781	0.640669456	0.056908965	0.564189103	-0.286140336	0.003085378	-0.102142625	0.29981218	-0.191549807	0.05029202	-0.223610934	0.021846933	-0.162289586	0.098117061	-0.074944845	0.447354533	-0.134729307	0.170594802
DLK2	black	-0.074283253	0.451385902	0.064094915	0.51596103	-0.005320362	0.957042515	0.042491848	0.666908865	-0.112361368	0.253787896	-0.079799309	0.418398434	-0.010891828	0.912191057	-0.032983225	0.73836248	0.865613771	1.03E-32	0.382003843	5.79E-05	0.332393689	0.000531615	-0.188483039	0.0541602	0.011630898	0.906258968	-0.322318598	0.000798811	-0.134151677	0.172452292	-0.018518847	0.851263733	-0.127212687	0.1959422	-0.29282997	0.002433906	-0.113392914	0.24942717	-0.14142052	0.150143298
CEACAM6	black	0.131957286	0.17964474	0.177667047	0.069799912	0.168195627	0.086326419	-0.158685659	0.105912393	0.062146164	0.52882874	0.147077829	0.134337692	0.179155482	0.067452509	0.151683895	0.122432409	0.489540392	1.16E-07	0.299784187	0.001890683	0.25674842	0.008196399	0.08170973	0.407308252	0.074727577	0.448676213	-0.218607223	0.025064029	-0.128451702	0.191586759	-0.233031346	0.016742646	-0.258592724	0.007732484	-0.067548701	0.493555203	-0.021827115	0.825084368	-0.111186676	0.258817096
OR51A9P	black	-0.167549433	0.087558747	-0.294959804	0.002254214	-0.251337047	0.009702218	0.24012965	0.013611459	-0.069864058	0.478827283	-0.203121515	0.037692986	-0.264793193	0.006338261	-0.142767619	0.146258613	-0.441680673	2.40E-06	-0.218280064	0.025287765	-0.368505394	0.00010978	-0.101089674	0.304848002	-0.17621254	0.072157211	0.056317755	0.568250168	-0.040792084	0.679487249	-0.153686957	0.117515854	0.137540579	0.161765031	0.277174272	0.004203112	0.104826846	0.287223307	0.08306237	0.399561553
EFNB1	black	0.315293417	0.001052498	0.223962288	0.021634981	0.292675334	0.002447442	-0.261503736	0.00704735	0.162276012	0.098145549	0.012705113	0.897646132	0.133998839	0.17294626	0.057458415	0.560427279	0.861789348	3.95E-32	0.710849796	1.98E-17	0.46197909	7.02E-07	0.089360313	0.364658032	0.395637186	2.95E-05	-0.472633093	3.57E-07	-0.32118047	0.000835688	-0.17274894	0.078029697	-0.127105964	0.196320676	-0.473990057	3.27E-07	-0.216537605	0.026508285	-0.128003867	0.193152837
LINC01503	black	0.104756483	0.287548751	0.222140743	0.02275323	0.177684539	0.069771947	-0.150591448	0.125179773	-0.049549813	0.615692011	0.117574384	0.232280384	0.12721993	0.195916533	0.021838459	0.824994907	0.905677029	3.56E-40	0.422684872	7.06E-06	0.646798696	9.08E-14	0.049026177	0.619433026	0.166499754	0.089590311	-0.281907632	0.003574607	-0.125433674	0.202320223	-0.072858989	0.460132925	-0.139954998	0.154456986	-0.340555897	0.000378321	-0.189045428	0.053433081	-0.226176032	0.020339707
VTCN1	black	0.120965515	0.218993287	0.162976231	0.096684401	0.154244349	0.116175249	-0.141535278	0.149809375	0.011416163	0.907982004	0.153758959	0.117342008	0.132017284	0.179445212	0.143739715	0.14350276	0.590086666	3.49E-11	0.313253648	0.001138839	0.357201918	0.000183577	0.062703539	0.525131991	0.094800317	0.336072454	-0.189763167	0.052516796	-0.079599157	0.419570384	-0.192042288	0.049692639	-0.197950844	0.042950762	-0.146841496	0.134971524	-0.096376547	0.328062907	-0.13076055	0.183658615
PYCARD	black	0.22246207	0.022552446	0.348528643	0.000268911	0.310240298	0.001278232	-0.275208793	0.004491896	0.111655276	0.256802786	0.027819057	0.778171466	0.237888392	0.014539936	0.123929468	0.207828229	0.668031789	6.99E-15	0.405469938	1.78E-05	0.526424943	8.03E-09	0.15420195	0.116276808	0.20622551	0.034804072	-0.258381267	0.00778447	-0.092274762	0.349162093	-0.038213218	0.698739103	0.082048651	0.40535898	-0.457716403	9.15E-07	-0.313594707	0.001123968	-0.13018307	0.185618741
AMOT	black	0.189819551	0.052445366	0.303904108	0.001623184	0.268266035	0.005658993	-0.264330214	0.006434074	0.235330664	0.015666294	0.235800178	0.015454037	0.318403147	0.0009323	0.156221539	0.111515167	0.594260934	2.34E-11	0.528658945	6.76E-09	0.337225267	0.000435145	-0.003567793	0.971185494	0.122768147	0.212153387	-0.548258344	1.41E-09	-0.365301196	0.000127251	-0.465097891	5.77E-07	-0.527107051	7.62E-09	-0.044460175	0.652457728	-0.014394416	0.884126029	-0.245332248	0.011652715
PCGEM1	black	0.003672403	0.970341008	-0.127982447	0.193227973	-0.0677018	0.492574023	0.090150551	0.360415132	0.061135746	0.53556336	0.079508202	0.420103584	-0.152164142	0.12123944	-0.190294786	0.051846494	-0.387911051	4.34E-05	-0.09926006	0.313729085	-0.21670981	0.02638547	-0.207459186	0.033708796	0.042501261	0.66683946	-0.136582786	0.164734292	-0.357171532	0.000183826	-0.021540224	0.827347481	0.181927933	0.063250898	-0.091426771	0.353627705	0.043421927	0.660064784	0.107823196	0.273591696
MUC20	black	0.022176157	0.822332907	0.00162125	0.986904096	0.012890488	0.896161005	0.011472116	0.907533	-0.095665711	0.331659758	-0.016402732	0.868096219	-0.034869935	0.72398292	-0.019392824	0.844330728	0.429150701	4.93E-06	0.109064312	0.268075129	0.244621016	0.011905041	0.078203525	0.427794941	-0.026249298	0.79039224	-0.028033389	0.776506981	-0.10030149	0.308653542	0.084054383	0.39393612	0.044311468	0.653545117	-0.282578519	0.0034927	-0.08916522	0.365710228	-0.153043504	0.119078288
RNF39	black	-0.00044512	0.996404324	-0.0041488	0.966495644	-0.002500165	0.979805762	0.033995918	0.730632658	-0.064494636	0.513341574	-0.020717012	0.833849115	-0.05282186	0.592540842	0.065681711	0.505602834	0.560124314	5.21E-10	0.364605465	0.000131371	0.20256614	0.038230515	-0.156455771	0.110972871	0.039393949	0.689900056	-0.259415176	0.00753319	-0.180733716	0.065033823	-0.10576115	0.282925173	-0.065870588	0.504377122	-0.231131817	0.017679533	-0.085095383	0.38808399	-0.143749397	0.143475511
PRPS1	black	-0.038777373	0.69451068	-0.00362282	0.970741276	-0.022969422	0.816087743	0.012522677	0.899108058	0.180699849	0.065084973	0.146083242	0.137020494	0.005491893	0.95565893	-0.080507667	0.414266065	-0.365834895	0.000124172	-0.089804747	0.36226803	-0.138575635	0.158601204	-0.21375524	0.028561084	0.034253496	0.728670841	-0.021727461	0.825870315	-0.276266867	0.004334307	-0.159829496	0.10338752	0.073245647	0.457749092	0.048135835	0.625816217	-0.058237743	0.555112223	-0.097353021	0.323162732
SDC1	black	0.083372835	0.397795897	0.035042773	0.722670336	0.064225523	0.515104375	-0.037296139	0.705632376	-0.127389718	0.195315553	0.1565337	0.110792904	-0.002717601	0.978049913	0.002321291	0.981250285	0.650915764	5.61E-14	0.24857063	0.010562013	0.315685203	0.001036613	0.164949918	0.092658058	-0.04166187	0.673039507	-0.165433316	0.091692429	-0.122504767	0.213143153	-0.032210489	0.744278349	-0.24972257	0.010196199	-0.189717662	0.052574502	0.209112814	0.032286359	-0.13721615	0.162766303
SLC2A12	black	-0.009245101	0.925425267	-0.213966869	0.028400343	-0.121517308	0.216883197	0.120032511	0.222594122	0.004201231	0.966072477	-0.050527355	0.608734477	-0.186371118	0.056963719	-0.159936237	0.103154328	-0.32013251	0.000871013	-0.085022257	0.388493365	-0.259660791	0.00747456	-0.060891113	0.537200264	-0.07168443	0.467416141	-0.111135133	0.259039316	-0.422463954	7.15E-06	-0.028962897	0.769300267	0.112288472	0.254098021	-0.086115373	0.382400889	0.323606418	0.000758882	0.044692224	0.650762371
UBE2E2	black	-0.012548129	0.898904084	-0.222185853	0.022724951	-0.127781275	0.193934679	0.138740481	0.158101614	-0.034534162	0.726535169	-0.069950839	0.478279907	-0.207579708	0.03360337	-0.190247259	0.051906131	-0.426335559	5.77E-06	-0.235886567	0.015415255	-0.204024488	0.036832558	0.071187002	0.470519478	0.039265104	0.690862601	0.265177178	0.006259758	0.065460683	0.507039153	-0.035393206	0.720011508	0.207359022	0.033796626	0.14528625	0.139199539	0.122930457	0.211545064	0.045374983	0.645784451
CTNNBIP1	black	-0.144519043	0.141321887	-0.103377656	0.293975601	-0.134544605	0.171187136	0.15043297	0.125582229	-0.009021763	0.927221804	-0.1240575	0.207355279	-0.15509141	0.114160661	-0.093428214	0.343144805	0.474116934	3.24E-07	0.251777695	0.009571099	0.051485675	0.601947437	-0.272196419	0.004968938	-0.035434103	0.719701422	-0.237721471	0.014611236	0.002450791	0.980204479	-0.005830229	0.952930263	0.021920783	0.82434578	-0.17364284	0.076478594	-0.149923186	0.126883562	0.087545165	0.374519647
FAM13C	black	-0.03818378	0.698959996	-0.15526165	0.113759065	-0.105219908	0.285409817	0.108902376	0.268790605	0.148950574	0.129395021	0.043902902	0.656536401	-0.148826272	0.129718712	-0.152466902	0.120491978	-0.415982243	1.02E-05	-0.006685588	0.94603434	-0.3560754	0.000193028	-0.276483173	0.004302705	-0.019081865	0.846796144	-0.277973002	0.004090579	-0.456464481	9.88E-07	-0.242045801	0.012859021	0.025652378	0.795052876	0.060116046	0.542402736	0.329045853	0.000609581	0.259438738	0.007527548
TUBG2	black	0.020480716	0.835717436	-0.05825212	0.555014402	-0.020630386	0.834533929	0.042951763	0.663521074	0.047547591	0.6300488	-0.16666893	0.089260382	-0.146834598	0.134990059	-0.040092442	0.684690549	0.679893901	1.52E-15	0.41758784	9.34E-06	0.240898076	0.01330523	-0.040313536	0.683044646	0.084312071	0.392482614	-0.219564547	0.024419017	-0.138229354	0.159654492	0.228029834	0.019306872	0.076767761	0.436351704	-0.418160356	9.05E-06	-0.11172735	0.256493924	-0.075641611	0.443130723
NUP93	black	-0.133278102	0.175289711	-0.259115511	0.007605272	-0.21326194	0.028938767	0.19158623	0.050247487	-0.067615127	0.493129361	-0.172901716	0.077762826	-0.171179015	0.080814852	-0.117183716	0.233846548	-0.375049554	8.08E-05	-0.253566624	0.009054638	-0.298482632	0.001983131	-0.063029243	0.522977841	-0.197899324	0.043006076	0.221014064	0.02346938	0.196275136	0.044780515	0.10211991	0.299920232	0.193575316	0.047864524	0.09137396	0.353906984	0.13232282	0.178431639	0.0600549	0.54281422
APOBEC3G	black	0.244899776	0.011805581	0.348602919	0.000268046	0.322430032	0.000795282	-0.304031223	0.001615506	0.140832732	0.151862418	0.053776715	0.585859749	0.317101987	0.00098098	0.198119597	0.042769998	0.766623177	1.55E-21	0.596881492	1.82E-11	0.322521512	0.000792395	0.01969976	0.841898684	0.161615914	0.099538838	-0.511530788	2.45E-08	-0.233788484	0.016381359	-0.322625772	0.000789116	-0.425393215	6.08E-06	-0.149161582	0.128846953	-0.138748507	0.15807732	-0.108538148	0.270404583
SMAD3	black	0.364795146	0.000130236	0.375255897	8.00E-05	0.401862826	2.15E-05	-0.401694714	2.16E-05	0.188923615	0.053589889	0.148191764	0.131380683	0.364342122	0.000132963	0.284697415	0.003244943	0.772415694	4.99E-22	0.694832135	2.00E-16	0.515233398	1.87E-08	0.223205787	0.022093541	0.309966595	0.001291633	-0.504037386	4.22E-08	-0.194969263	0.046250946	-0.418059905	9.10E-06	-0.597721368	1.68E-11	-0.023227359	0.814059527	-0.154662994	0.115176161	-0.197133161	0.04383568
DAB2IP	black	0.219478455	0.024476436	0.186198682	0.057197783	0.220231227	0.023978249	-0.205668454	0.035308362	0.15276272	0.119765095	0.042152151	0.669415425	0.14395801	0.142889335	0.07324126	0.457776098	0.775892283	2.49E-22	0.596969146	1.80E-11	0.397923841	2.63E-05	0.059101774	0.549248004	0.248580661	0.010558779	-0.419028458	8.63E-06	-0.294863726	0.002262055	-0.064673842	0.512169421	-0.266150805	0.006064558	-0.306557404	0.001469589	-0.104373742	0.289323305	-0.184254683	0.059891478
RHOV	black	-0.001631947	0.986817698	0.146048655	0.137114516	0.078644233	0.425187877	-0.0604311	0.540285019	-0.097346051	0.323197541	0.16521054	0.092136448	0.113814384	0.247660398	0.07330721	0.457370173	0.505232525	3.87E-08	0.08467967	0.390414693	0.415562196	1.04E-05	0.059883327	0.543969635	0.026543713	0.788096209	-0.092489181	0.348038549	-0.014962942	0.879583177	0.064405819	0.513923021	-0.070876364	0.472463143	-0.18367411	0.060715758	-0.099681979	0.311666324	-0.143316033	0.144699017
SDC4	black	0.125882297	0.20069796	0.227024651	0.019861155	0.191782915	0.050007572	-0.179471066	0.066963122	0.015773548	0.873112759	0.300614094	0.001833791	0.199130916	0.041699928	0.219475953	0.024478107	0.565186804	3.36E-10	0.343862594	0.000328738	0.370236385	0.000101296	0.091083174	0.355447205	-0.032042235	0.745568444	-0.355382162	0.000199066	-0.169433198	0.084004857	-0.260678148	0.007235982	-0.450911096	1.39E-06	0.004450906	0.964057509	-0.008815202	0.928883717	-0.189138047	0.053314107
CRISPLD2	black	0.304123605	0.001609946	0.179429948	0.067026721	0.262378047	0.006852342	-0.246692794	0.011183029	0.076377882	0.438691946	0.18723789	0.055799037	0.085108683	0.388009558	-0.022281771	0.821500791	0.681417162	1.24E-15	0.570226801	2.16E-10	0.416031752	1.02E-05	0.160125216	0.102742489	0.332679054	0.000525413	-0.482891497	1.82E-07	-0.351314528	0.000238163	-0.18501649	0.058823785	-0.177370187	0.0702759	-0.331720278	0.000546521	-0.1022928	0.299098435	-0.139143325	0.15688568
ATOH8	black	0.254233134	0.008868581	0.113377383	0.249492442	0.199396372	0.041422781	-0.174501796	0.075011559	0.196707924	0.044301846	0.084716095	0.390210143	0.073628727	0.455394068	0.033330014	0.735712481	0.608575526	5.71E-12	0.434960134	3.54E-06	0.392916476	3.38E-05	0.268570903	0.005602572	0.190468577	0.051628901	-0.087528968	0.374608369	-0.099896251	0.310622134	-0.005292908	0.957263973	-0.005162029	0.958319756	-0.427559229	5.39E-06	-0.203107238	0.037706724	-0.18920948	0.053222496
ELL2	black	-0.076256968	0.43941917	-0.201842059	0.038940959	-0.151199735	0.123644226	0.155255008	0.113774714	-0.008324521	0.932832766	0.202230487	0.038558485	-0.180258863	0.065754016	-0.195092985	0.046109937	-0.264665234	0.006364615	-0.105876832	0.282395996	-0.159310769	0.104526637	-0.161533629	0.099713604	-0.012414911	0.899971785	-0.154236454	0.116194156	-0.260507195	0.007275595	-0.057377163	0.560982819	-0.01909464	0.846694832	-0.008822366	0.928826076	0.254024965	0.008926327	0.156902859	0.109943463
DENND1A	black	-0.198838872	0.04200662	-0.353858424	0.000212957	-0.300351329	0.001851634	0.299206858	0.001931198	-0.069549648	0.480813252	-0.16507417	0.092409089	-0.320627199	0.000854171	-0.211992111	0.029930519	-0.472597485	3.57E-07	-0.310427165	0.001269156	-0.339465351	0.000396126	-0.137135464	0.163016035	-0.035323229	0.720542173	0.365940055	0.000123574	0.126249329	0.199377714	0.105785679	0.282812913	0.367673295	0.000114089	0.120022064	0.222634677	0.143933125	0.142959162	0.0189349	0.847961855
HLA-J	black	0.13014095	0.185762302	0.270772408	0.00520977	0.217910805	0.025542334	-0.214611515	0.02791543	0.193741002	0.047670325	0.162219621	0.098263972	0.232445323	0.017026993	-0.003518616	0.971582496	0.303044913	0.001675956	0.159726365	0.103613217	0.386317064	4.69E-05	0.13327223	0.175308899	0.155380137	0.113480202	-0.113137503	0.250502049	-0.052065784	0.597855387	0.08160627	0.407904387	-0.000918407	0.992581199	-0.234737372	0.015938119	-0.192008383	0.049733714	-0.040095895	0.684664832
GPN3	black	-0.081686315	0.407443122	-0.138285575	0.159483129	-0.119531135	0.224546293	0.099974376	0.310241979	0.057676245	0.558939225	0.208123702	0.033130963	-0.115536427	0.240531487	-0.068128123	0.489847243	-0.329198679	0.000605805	-0.13344894	0.174732135	-0.242394167	0.012726192	-0.13044626	0.184723519	-0.046251078	0.639419799	0.003406748	0.972485623	-0.212026827	0.029903026	-0.219393439	0.024533252	-0.096210984	0.328898424	0.184912131	0.058969119	0.098710045	0.316431363	0.156613164	0.110609626
TRGJP2	black	0.052870467	0.592199913	-0.082906608	0.400449144	-0.016517498	0.867181735	0.021380842	0.828605366	0.128833492	0.190258924	-0.073743874	0.454687507	-0.046909581	0.634653026	-0.043186215	0.661796674	-0.3036724	0.001637265	-0.104922714	0.286780293	-0.200524118	0.040262444	0.097251699	0.323668991	-0.107162818	0.276557927	0.075742527	0.442520839	-0.073024152	0.45911382	0.11269671	0.252364585	0.017384825	0.860276422	-0.002802581	0.977363708	0.020433371	0.836091892	0.069390445	0.481820546
SMARCD3	black	0.258369603	0.007787347	0.256662889	0.008218496	0.279659398	0.003861789	-0.250486743	0.009959701	0.211687121	0.03017296	0.067356579	0.494787929	0.15133484	0.123305144	0.042762064	0.664917608	0.76144078	4.15E-21	0.505097242	3.91E-08	0.60736716	6.45E-12	0.15151563	0.122852522	0.339946514	0.000388177	-0.238745664	0.014178494	-0.138813938	0.157879372	0.166641574	0.089313665	0.024914912	0.800820818	-0.561591223	4.59E-10	-0.249382232	0.010303103	-0.153873801	0.117065141
KRT7	black	0.016739863	0.865410379	0.165653609	0.091255027	0.099267458	0.313692841	-0.07119381	0.470476928	-0.101145868	0.304577862	0.231971313	0.017260035	0.09632938	0.328300798	0.111462219	0.257631354	0.734491914	4.81E-19	0.262850166	0.006749038	0.56165628	4.57E-10	0.035858997	0.716482592	0.070045936	0.477680466	-0.115866824	0.239180165	-0.039702926	0.687593837	-0.072384431	0.463068011	-0.122582544	0.212850529	-0.249943101	0.010127448	-0.138733383	0.158123102	-0.181090447	0.064497008
ATXN2	black	-0.039816248	0.686748708	-0.144977192	0.140051569	-0.10050364	0.307674575	0.112527192	0.253083393	-0.04295227	0.663517345	0.090083648	0.360773157	-0.139796551	0.154928866	-0.118452254	0.228787853	-0.424998392	6.21E-06	-0.231334852	0.017577277	-0.269294929	0.005470576	-0.119107535	0.226205002	0.011999819	0.903299756	0.018319873	0.852843735	-0.2232547	0.022063642	0.04758569	0.629774302	0.119149538	0.226040146	0.03470468	0.725238668	0.317133377	0.000979778	0.197688685	0.043232843
TBC1D4	black	-0.03211382	0.745019473	-0.159319372	0.104507664	-0.104142774	0.290397682	0.105126492	0.285840126	0.014262336	0.885181967	-0.050790073	0.606870513	-0.108464469	0.270731865	-0.15498379	0.114415104	-0.3037941	0.001629856	-0.10865126	0.26990266	-0.222156648	0.022743256	-0.085428406	0.386222925	0.069145384	0.483373272	-0.011518332	0.907162147	-0.131161188	0.182307645	-0.001169479	0.990553147	0.01020863	0.917678992	0.074150624	0.452196503	0.04053298	0.681412491	-0.006255545	0.949500892
SCGB1A1	black	0.128477958	0.191495226	0.073755067	0.45461886	0.109728489	0.265154111	-0.095302532	0.333507118	0.105981645	0.281917111	0.054852612	0.578373271	0.047855966	0.627828446	0.021747168	0.825714879	0.548461927	1.39E-09	0.378805453	6.76E-05	0.237129921	0.014866368	0.054879805	0.578184631	0.128839743	0.19023724	-0.227186027	0.019771256	-0.141693479	0.149349955	-0.139105667	0.156999049	-0.173423887	0.076856212	-0.171523787	0.080196486	-0.071441144	0.468932544	-0.084017819	0.394142622
PLA2G12A	black	-0.081267927	0.409857487	-0.146638512	0.13551773	-0.123853017	0.208111009	0.117613038	0.23212582	-0.128419977	0.191697397	-0.00928417	0.925111029	-0.098107559	0.319408654	-0.124094941	0.207217118	-0.535556442	3.94E-09	-0.204351542	0.036525008	-0.44007816	2.63E-06	-0.179193626	0.067393204	-0.155383572	0.113472125	-0.138348521	0.159291433	-0.228959887	0.018805934	-0.313557127	0.001125598	-0.131838979	0.18003866	0.337782709	0.000425118	0.135755201	0.167332301	0.074870041	0.447809331
EXTL2	black	-0.085563681	0.385468493	-0.189787327	0.05248618	-0.149674853	0.127521219	0.138222238	0.159676189	-0.029656478	0.763935482	-0.060430455	0.540289351	-0.159671761	0.103732871	-0.165845765	0.090874842	-0.447980499	1.65E-06	-0.222875687	0.02229623	-0.330879937	0.000565658	-0.157859104	0.107766706	-0.105494007	0.28414972	0.023036344	0.8155614	-0.10712607	0.276723621	0.180329957	0.06564578	0.217673945	0.025706775	-0.083918048	0.394706429	-0.05250772	0.594746378	-0.018675609	0.850019334
PDK4	black	0.089386551	0.364516666	0.072625335	0.461576764	0.087946589	0.372324852	-0.080850461	0.412274868	0.064695049	0.512030796	0.236769925	0.015023518	0.018020668	0.85522075	0.047845814	0.627901495	0.510569286	2.63E-08	0.380038182	6.37E-05	0.187268547	0.055758203	-0.038277359	0.69825789	0.129826056	0.186838144	-0.339057097	0.000402988	-0.19267097	0.048936083	-0.201797444	0.038985093	-0.226200997	0.020325489	-0.1482892	0.131124417	-0.055847443	0.571490582	-0.066792838	0.498414441
CTSH	black	0.156408254	0.111082716	0.201923631	0.038860376	0.19464347	0.046623971	-0.159734895	0.103594534	0.039419348	0.689710367	0.1301832	0.1856183	0.105734804	0.283045782	0.027832949	0.778063551	0.526125852	8.22E-09	0.263699802	0.006566601	0.41282553	1.21E-05	0.101170863	0.304457749	0.198708413	0.042144228	-0.266469605	0.006001828	-0.25490944	0.008683238	-0.003451101	0.972127544	0.053967224	0.584530894	-0.410766806	1.35E-05	-0.190629109	0.05142858	-0.146352516	0.136290167
PLAU	black	0.247158483	0.011026115	0.413715045	1.15E-05	0.359108556	0.000168551	-0.347312729	0.000283448	0.108156731	0.272101729	0.574561588	1.47E-10	0.336078099	0.000456467	0.211372975	0.030424417	0.590419835	3.38E-11	0.358117798	0.00017621	0.629952851	6.04E-13	0.154141749	0.116421124	0.19217697	0.049529754	-0.287943083	0.002895944	-0.20225927	0.038530269	-0.170801528	0.081496263	-0.249480914	0.010272005	-0.261421104	0.007066032	-0.191634988	0.050187923	-0.221513464	0.023149603
CTSB	black	0.430096058	4.67E-06	0.513044381	2.20E-08	0.512251117	2.33E-08	-0.480359489	2.15E-07	0.194639599	0.046628419	0.264811747	0.006334448	0.454797924	1.09E-06	0.20787551	0.033345795	0.813540743	5.39E-26	0.68761473	5.42E-16	0.620497432	1.67E-12	0.192016083	0.049724382	0.368310877	0.000110773	-0.504170814	4.18E-08	-0.323598048	0.000759136	-0.30930241	0.001324683	-0.419967559	8.20E-06	-0.316464159	0.001005679	-0.253661541	0.009027934	-0.139585909	0.155557862
KRT19	black	0.000169728	0.998628938	0.076688482	0.436827002	0.041851084	0.671639975	-0.011052926	0.910897599	-0.052020256	0.598176089	0.145109208	0.139687135	0.018802959	0.849008687	0.076956248	0.435222866	0.736047917	3.72E-19	0.304233339	0.001603365	0.382600498	5.63E-05	-0.007525678	0.939265379	0.006442661	0.947992435	-0.255167814	0.008613336	-0.17923708	0.067325695	-0.046299067	0.639071916	-0.201814981	0.03896774	-0.244663697	0.011889765	0.058288618	0.554766097	-0.10481518	0.287277248
ELOVL7	black	-0.052107436	0.597562058	-0.09168792	0.35224869	-0.07814131	0.428163717	0.073970586	0.453298146	-0.035275315	0.720905602	0.08173042	0.407189099	-0.064444068	0.51367258	-0.122088534	0.214714021	-0.333457714	0.000508824	-0.083714134	0.395860234	-0.327627559	0.000645667	-0.22743011	0.019635949	-0.093575954	0.342378827	-0.283816704	0.003345939	-0.362245996	0.000146284	-0.168295831	0.086136566	-0.0714295	0.469005194	0.124278303	0.206541443	0.188695937	0.05388399	0.003639363	0.970607731
KRT4	black	0.099368569	0.313197742	0.063275492	0.521352156	0.088260258	0.370615343	-0.076522747	0.437821566	0.02678433	0.786221078	0.093702388	0.341724166	0.047678648	0.629104767	0.036040294	0.715110653	0.472770568	3.54E-07	0.251320335	0.009707222	0.210480787	0.031148257	0.096287303	0.328513108	0.077737108	0.430564048	-0.185198019	0.058571677	-0.118536456	0.228454812	-0.163607676	0.095381517	-0.159422552	0.104280337	-0.103740316	0.292276078	-0.027765417	0.778588192	-0.119721365	0.223804195
TRGC1	black	0.032083375	0.745252932	-0.036326628	0.712945728	-0.002408834	0.980543303	0.026641728	0.787332235	0.098468396	0.317623354	-0.088865686	0.367329333	-0.024523925	0.803883214	-0.118895189	0.227039728	-0.515627056	1.81E-08	-0.245265183	0.011676306	-0.213816881	0.028514186	-0.013660442	0.889996436	-0.103842991	0.291796101	0.1384875	0.158868793	-0.049455258	0.616366823	0.095085387	0.334614772	0.198081101	0.042811178	-0.06233298	0.527588246	0.063737895	0.518306419	0.116035908	0.238490655
SRI	black	0.027090124	0.783839784	0.192674118	0.048932319	0.119585266	0.224334947	-0.09693502	0.325254573	-0.099545298	0.31233359	0.121844445	0.215639035	0.117869532	0.231102025	0.057264899	0.561750828	0.389938655	3.93E-05	0.11437632	0.245318256	0.270989141	0.005172458	-0.016755799	0.865283463	-0.004686918	0.962153006	-0.124548577	0.205548378	0.026196884	0.790801191	-0.149109034	0.128983274	-0.309465717	0.001316486	0.101145047	0.304581804	-0.086923029	0.377936722	-0.231950644	0.017270259
MIR205HG	black	-0.032619958	0.741141677	0.067485867	0.49395819	0.019085434	0.846767839	0.013369109	0.892328221	-0.075418215	0.4444825	-0.061089356	0.535873573	-0.009049141	0.927001557	0.011183325	0.909850789	0.798479806	1.95E-24	0.395284288	3.00E-05	0.276698767	0.004271412	-0.149732072	0.127374079	-0.017669725	0.858010435	-0.361167531	0.00015361	-0.191641061	0.050180508	0.066186906	0.502327843	-0.162037387	0.09864744	-0.287683087	0.002922603	-0.092795704	0.34643633	-0.077099345	0.434366971
ARL4C	black	0.412310233	1.24E-05	0.538382444	3.15E-09	0.516418007	1.71E-08	-0.507547447	3.28E-08	0.217160728	0.026066175	0.372047899	9.31E-05	0.488605247	1.24E-07	0.283490293	0.003384081	0.773881021	3.72E-22	0.593139369	2.61E-11	0.597507942	1.71E-11	0.214462096	0.028027194	0.325228443	0.000711191	-0.452015551	1.30E-06	-0.284843709	0.003228434	-0.216727452	0.026372916	-0.37740415	7.22E-05	-0.327494753	0.000649144	-0.23330181	0.016612803	-0.150646085	0.125041254
CLDN5	black	0.12755827	0.194720266	0.096920785	0.325325961	0.121844937	0.215637165	-0.101486397	0.302944185	0.171449271	0.080329812	0.055312189	0.575188942	-0.013889655	0.88816251	-0.097602781	0.321916968	0.592879294	2.68E-11	0.393272378	3.32E-05	0.357341221	0.000182438	-0.032414623	0.742714088	0.27893862	0.003958135	-0.288357006	0.002853954	-0.253076642	0.009193598	0.075413326	0.444512112	0.082009637	0.405583086	-0.476673678	2.74E-07	-0.164834381	0.092890038	-0.083138556	0.399127845
DDAH1	black	-0.15152085	0.122839473	-0.13350947	0.174534895	-0.154743534	0.114984721	0.163448921	0.095707772	-0.04590107	0.641959428	-0.180753345	0.065004189	-0.086444213	0.380579455	-0.065346734	0.50778046	-0.521119838	1.20E-08	-0.235553727	0.015565139	-0.449944519	1.47E-06	-0.284914907	0.003220427	-0.120669308	0.220131975	-0.072365464	0.463185531	-0.06055472	0.539455189	-0.222380294	0.0226034	-0.016738277	0.86542301	0.331184447	0.000558654	0.064341961	0.514341278	-0.01380701	0.888823683
MEG3	black	0.118367173	0.22912472	0.132905665	0.176509784	0.136463105	0.165108141	-0.113161158	0.250402367	0.260314028	0.007320586	0.117759811	0.23153959	0.049905079	0.613159469	-0.016267794	0.869171656	0.574470922	1.48E-10	0.430716799	4.51E-06	0.32709556	0.0006597	-0.053419617	0.588354317	0.114197799	0.246060661	-0.302249491	0.001726193	-0.317655113	0.000960009	0.250526753	0.009947452	-0.046339524	0.638778693	-0.460146123	7.87E-07	-0.150561349	0.125256135	-0.004538235	0.963352779
IFI27L2	black	0.437295934	3.10E-06	0.47499898	3.06E-07	0.495432752	7.73E-08	-0.470698904	4.04E-07	0.4026983	2.06E-05	0.180203923	0.065837759	0.391542428	3.62E-05	0.215864982	0.026992663	0.721751002	3.74E-18	0.609404196	5.25E-12	0.653511655	4.13E-14	0.235226939	0.015713525	0.440110512	2.63E-06	-0.325456725	0.000704704	-0.233573248	0.016483371	-0.075371938	0.444762815	0.052423394	0.595339043	-0.617453308	2.29E-12	-0.370529325	9.99E-05	-0.185518292	0.058129039
GLUL	black	0.14386165	0.143159869	0.193538414	0.047907865	0.183283889	0.061274969	-0.162787637	0.097076243	0.016595838	0.866557609	0.209771889	0.031733725	0.144844273	0.140419221	0.03188088	0.746806299	0.526815145	7.79E-09	0.320600928	0.000855058	0.383865614	5.29E-05	0.090354752	0.359323729	0.184232901	0.059922238	-0.237293284	0.014795527	-0.126037426	0.200139182	-0.340953022	0.000372022	-0.311802797	0.001204126	-0.021798677	0.825308635	-0.104732939	0.287657702	-0.06005674	0.542801832
BATF	black	0.244563715	0.011925575	0.420315788	8.05E-06	0.361297877	0.000152707	-0.357120205	0.000184248	0.043223627	0.661521672	0.285196317	0.003188953	0.357465537	0.000181428	0.216263041	0.026705107	0.577213164	1.15E-10	0.224824285	0.021122448	0.754202711	1.58E-20	0.257411878	0.008026761	0.287320776	0.00296012	-0.019177684	0.846036288	-0.026714418	0.786765777	-0.010275209	0.917144007	-9.17E-06	0.999925914	-0.364486313	0.000132089	-0.217920364	0.025535717	-0.163759473	0.095070383
DNASE2	black	0.110834901	0.260336298	0.082069138	0.405241326	0.104702609	0.287798099	-0.068190114	0.489451415	0.085906077	0.38356291	-0.142022788	0.148397038	0.022776359	0.817606633	0.06384978	0.517570826	0.599186203	1.45E-11	0.441186479	2.47E-06	0.177909547	0.069413023	0.101234787	0.304150717	0.083532681	0.396888636	-0.421144164	7.69E-06	-0.201389834	0.039390249	-0.192458202	0.049191055	-0.219627607	0.024377031	-0.162569227	0.097531596	0.007960735	0.935761609	-0.041174253	0.676651344
TP63	black	0.066859135	0.497987235	0.13860317	0.158517674	0.111675638	0.2567155	-0.084338751	0.392332304	-0.048016359	0.626674903	0.019490227	0.84355879	0.085210812	0.387438318	0.023265641	0.813758617	0.851536618	1.20E-30	0.525798172	8.43E-09	0.278088282	0.004074561	-0.119436142	0.224917513	0.047687271	0.629042674	-0.468778665	4.57E-07	-0.161733092	0.099290377	-0.27034877	0.005283395	-0.431329773	4.36E-06	-0.094409225	0.33807881	-0.086080684	0.382593337	-0.225384983	0.020794687
HLA-K	black	0.123489224	0.209460372	0.174135175	0.075634927	0.161687236	0.099387552	-0.148386642	0.130868517	0.103440028	0.293682842	0.105496136	0.284139944	0.128371495	0.191866565	0.090249932	0.359883711	0.563636926	3.85E-10	0.443618155	2.14E-06	0.344678561	0.000317462	-0.031769917	0.747657942	0.115801626	0.239446406	-0.337808206	0.000424664	-0.284693071	0.003245434	-0.042586572	0.666210566	-0.150213311	0.126141692	-0.311157055	0.001234265	-0.161022578	0.100804435	-0.07898643	0.42316989
S100A11	black	0.071350256	0.469499739	0.137733656	0.161171323	0.113633958	0.24841567	-0.085606142	0.385231872	-0.139537442	0.155702861	0.034907297	0.723699113	0.069583706	0.480597916	-0.035785091	0.717042119	0.393267897	3.32E-05	0.031228753	0.751815722	0.389457103	4.02E-05	0.201788267	0.038994177	-0.01864735	0.850243628	-0.155880636	0.11230811	-0.031689513	0.748275238	0.117627043	0.232069838	0.029908334	0.761990151	-0.248575851	0.01056033	-0.079490527	0.420207245	-0.117628968	0.232062144
ISYNA1	black	0.070298396	0.476091064	0.052049594	0.597969419	0.066406865	0.500905395	-0.049223612	0.618021346	-0.043763386	0.657559104	-0.147347175	0.133618092	-0.03010021	0.76050909	-0.066923249	0.497574276	0.659433913	2.02E-14	0.272832319	0.004864635	0.364280135	0.00013334	0.025814159	0.793789002	0.147848617	0.132286238	-0.006084543	0.950879594	0.074015841	0.453021091	0.361894842	0.000148633	0.220812834	0.023599296	-0.513038937	2.20E-08	-0.203423376	0.037403492	-0.195805843	0.045304408
TAX1BP3	black	0.315313688	0.00105167	0.191762636	0.050032265	0.275152633	0.004500402	-0.243093963	0.012462975	0.125424411	0.202353817	0.055997819	0.570453559	0.109349525	0.266818119	0.0227565	0.817762912	0.670126475	5.37E-15	0.441194266	2.47E-06	0.629494255	6.35E-13	0.334263921	0.000492156	0.268104611	0.005689072	-0.159139162	0.104905639	-0.100639613	0.30701723	-0.089197293	0.36553712	0.127623733	0.194489417	-0.538681152	3.07E-09	-0.18069769	0.065088236	-0.216611952	0.026455202
NTN4	black	0.169066515	0.084687467	0.299928471	0.001880679	0.254864086	0.00869556	-0.229855892	0.018333969	-0.106327496	0.28034079	0.066364631	0.501178353	0.261249254	0.007105025	0.09964606	0.311841588	0.805342348	3.95E-25	0.441727259	2.39E-06	0.424342896	6.44E-06	0.086405034	0.380796189	0.107280587	0.276027368	-0.381233915	6.01E-05	-0.056684825	0.565727119	-0.297433119	0.002060633	-0.543607119	2.07E-09	0.051626308	0.600954283	-0.094282236	0.338731909	-0.227790257	0.019437758
NFKBIA	black	0.10116689	0.304476842	0.292874133	0.002430053	0.214257346	0.028180963	-0.217997043	0.025482687	0.095690821	0.331532274	0.383550529	5.37E-05	0.276831747	0.004252212	0.325881981	0.000692763	0.492017639	9.79E-08	0.315294919	0.001052436	0.306691957	0.001462163	-0.046542804	0.637306224	0.155653834	0.112838075	-0.21296892	0.029165111	-0.071018145	0.471575479	-0.159361569	0.10441465	-0.412819509	1.21E-05	-0.0160297	0.871069814	0.00407223	0.96711365	-0.150029902	0.126610295
TPCN1	black	0.173459664	0.076794408	0.176866146	0.071090093	0.190231701	0.051925665	-0.182958939	0.061743843	0.012505514	0.899245613	0.064385908	0.514053413	0.146375316	0.136228465	0.161026491	0.100796048	0.417734755	9.26E-06	0.190903078	0.051088185	0.284240872	0.00329695	0.245748482	0.011507225	0.12803994	0.193026346	0.029051343	0.768615534	-0.019857546	0.840649023	0.360064512	0.000161454	-0.045314512	0.646224715	-0.320027099	0.00087464	-0.079533376	0.41995597	0.048805445	0.621012929
GGA2	black	-0.025319639	0.797653985	0.055399067	0.574587898	0.016456694	0.867666214	0.011185132	0.909836278	0.001168175	0.990563681	0.002856575	0.976927719	0.004728486	0.961817596	0.038146495	0.699239809	0.654648747	3.60E-14	0.38018691	6.32E-05	0.145845937	0.137666577	-0.269021341	0.005520125	-0.005924377	0.952171066	-0.495382518	7.76E-08	-0.38139418	5.97E-05	-0.012404913	0.900051922	-0.215730407	0.027090474	-0.282617043	0.003488048	-0.016039519	0.870991524	-0.084106484	0.393641984
PDPN	black	0.321240489	0.000833705	0.278292911	0.004046268	0.325480136	0.000704042	-0.298293377	0.001996909	0.170656083	0.081760032	0.11925118	0.225641562	0.195048776	0.046160282	0.077999801	0.429003187	0.883485829	1.06E-35	0.72558949	2.04E-18	0.48964961	1.15E-07	0.08174721	0.407092417	0.280234143	0.003786473	-0.490215107	1.11E-07	-0.260501583	0.007276898	-0.30562548	0.001521964	-0.314483848	0.001086025	-0.345363637	0.000308271	-0.187760538	0.05510625	-0.195902695	0.045195873
SQSTM1	black	0.112708203	0.252315901	0.210541757	0.031098332	0.17567414	0.073045912	-0.143047831	0.145460162	0.155521432	0.113148353	0.130611396	0.184163434	0.134589487	0.171043061	0.02023019	0.837699273	0.550800471	1.14E-09	0.428296638	5.17E-06	0.350862312	0.000242922	0.035010507	0.722915307	0.013176361	0.893871447	-0.370356741	0.000100729	-0.313737875	0.001117778	-0.227711246	0.019481089	-0.202242452	0.038546754	-0.237520672	0.01469741	0.013991876	0.887344836	0.017709506	0.857694119
CNN2	black	0.333804935	0.000501582	0.277358672	0.004176889	0.331774655	0.000545303	-0.308810591	0.00134965	0.288671066	0.002822461	0.356366288	0.000190545	0.17791747	0.069400413	0.122480268	0.213235387	0.683637823	9.25E-16	0.617875588	2.19E-12	0.563416146	3.92E-10	0.153652389	0.117599386	0.251492651	0.009655737	-0.384973449	5.01E-05	-0.430153699	4.66E-06	-0.056756363	0.565236016	-0.038497087	0.696610306	-0.605063118	8.12E-12	-0.227708904	0.019482375	-0.127899996	0.193517393
ANKRD35	black	0.293393309	0.002385163	0.211630162	0.030218422	0.274101924	0.004662208	-0.242069135	0.012850087	0.290291267	0.002664902	0.045219257	0.64691847	0.104669533	0.287951255	0.021474079	0.827869467	0.827590645	1.39E-27	0.726106107	1.88E-18	0.430376155	4.60E-06	0.027548057	0.780277474	0.289743043	0.002717305	-0.508659928	3.02E-08	-0.338172223	0.000418238	-0.184065552	0.060158991	-0.124442128	0.205939095	-0.495458785	7.72E-08	-0.246943822	0.011098204	-0.085505066	0.38579528
MAML2	black	0.269735453	0.005391626	0.210054515	0.031499203	0.260433977	0.007292619	-0.238499944	0.014281287	0.036043707	0.715084842	-0.04213298	0.66955699	0.192313335	0.049365284	0.105312261	0.284984834	0.600432156	1.29E-11	0.553190286	9.38E-10	0.18167257	0.063628762	0.078658902	0.425101261	0.177855616	0.069498916	-0.550002949	1.22E-09	-0.387412045	4.45E-05	-0.379567888	6.51E-05	-0.422777291	7.03E-06	-0.095009626	0.335001774	0.044456962	0.652481216	-0.100644085	0.306995628
CD207	black	0.094592683	0.337136703	0.252599869	0.009330609	0.18876708	0.05379195	-0.173725662	0.076336142	-0.076222551	0.439626292	0.073227326	0.45786189	0.231433762	0.017527648	0.096678037	0.326544917	0.73348468	5.68E-19	0.386059654	4.75E-05	0.419845673	8.26E-06	-0.001420444	0.988526021	0.10514283	0.285764835	-0.317414349	0.000969086	-0.128667646	0.190834899	-0.30046441	0.001843936	-0.362917052	0.00014189	-0.049851936	0.613538014	-0.109151732	0.267689421	-0.202890068	0.037916221
CXCL17	black	0.059739682	0.544937904	0.271483263	0.00508828	0.180177888	0.065877474	-0.155539636	0.113105653	-0.070849643	0.472630539	0.181775191	0.063476691	0.217945534	0.025518299	0.249833413	0.010161592	0.666166892	8.83E-15	0.245504079	0.01159246	0.495928603	7.47E-08	0.0641805	0.515399598	0.088147186	0.371231036	-0.157284253	0.109071204	-0.029739081	0.763297297	-0.124077554	0.207281272	-0.185760129	0.057796622	-0.161986004	0.098755775	-0.156067375	0.111873213	-0.118526838	0.228492837
EGFR	black	0.154599297	0.115327742	0.159515077	0.104076814	0.170571247	0.081914201	-0.147609054	0.132921258	-0.13750704	0.161868327	0.063356541	0.520817654	0.177891141	0.069442328	0.069742544	0.479594303	0.538520008	3.11E-09	0.402673818	2.06E-05	0.133238108	0.175420427	0.015078971	0.87865652	0.081529473	0.408347223	-0.490493537	1.09E-07	-0.341493557	0.000363604	-0.473559404	3.36E-07	-0.628259762	7.27E-13	0.170978005	0.081177131	0.199260484	0.041564461	-0.139576529	0.155585918
TMEM51	black	0.493978375	8.55E-08	0.49284711	9.25E-08	0.535843295	3.85E-09	-0.511248322	2.50E-08	0.237657139	0.014638797	0.357533408	0.000180878	0.390277719	3.86E-05	0.195322848	0.045848904	0.646516197	9.39E-14	0.535919904	3.83E-09	0.82328545	4.42E-27	0.392050579	3.53E-05	0.462476542	6.81E-07	-0.216222814	0.026734047	-0.200509284	0.040277529	-0.025005138	0.80011455	-0.005095825	0.95885384	-0.575466773	1.35E-10	-0.346796723	0.000289834	-0.206140394	0.034880731
ALOX5	black	0.066597267	0.499675786	0.084883417	0.389271334	0.082281826	0.40402109	-0.064154217	0.51557198	-0.072312806	0.463511894	-0.027496509	0.780678244	0.04571839	0.643286588	0.024373785	0.805059971	0.403710495	1.95E-05	0.209002688	0.032379487	0.193813504	0.047585551	0.056733727	0.565391389	0.048680017	0.62191145	-0.147925122	0.132083932	-0.000736454	0.994050967	-0.23005343	0.018231302	-0.259076653	0.007614664	0.099774886	0.31121329	-0.041381757	0.675113434	-0.128787976	0.190416874
APOBEC3C	black	0.1878856	0.054941528	0.130102746	0.185892586	0.172578801	0.078327764	-0.150350555	0.125791914	0.124880551	0.204333296	0.07008202	0.47745312	0.069495074	0.481158424	0.068559609	0.487095614	0.829093758	9.25E-28	0.697615577	1.36E-16	0.254429701	0.008814356	-0.05335884	0.588779369	0.076714812	0.436669112	-0.582493507	7.11E-11	-0.299115172	0.001937704	-0.335608322	0.000465473	-0.387086131	4.52E-05	-0.21133109	0.030458078	-0.13053464	0.18442361	-0.122086638	0.214721195
CRABP2	black	0.205096359	0.035832647	0.301748524	0.001758529	0.27536415	0.004468441	-0.262782562	0.006763746	0.022652075	0.818584776	0.274355905	0.004622627	0.244646461	0.011895932	0.129424106	0.188217995	0.729018343	1.18E-18	0.362345602	0.000145624	0.608479986	5.76E-12	0.149009124	0.129242766	0.176724771	0.071319824	-0.231143599	0.017673585	-0.086764118	0.378812565	-0.112673148	0.25246441	-0.154318376	0.115998099	-0.306922756	0.001449506	-0.199986569	0.040812096	-0.205450874	0.035506994
WBP1L	black	0.199339834	0.04148168	0.218400259	0.025205369	0.226861544	0.019952374	-0.208664849	0.032666597	0.054494492	0.580860274	0.18418468	0.059990379	0.209686541	0.031804836	0.035417529	0.719827086	0.632974702	4.34E-13	0.459686949	8.10E-07	0.376110298	7.68E-05	0.08838208	0.369952703	0.122404227	0.213521843	-0.410041527	1.40E-05	-0.275986377	0.004375594	-0.252974242	0.009222875	-0.35509592	0.00020161	-0.154922186	0.11456095	0.066666631	0.499228228	-0.127841301	0.193723617
MCUR1	black	-0.172378613	0.078679642	-0.296583204	0.00212539	-0.254835881	0.00870323	0.233816923	0.016367921	-0.187269056	0.055757525	-0.095958795	0.330173714	-0.217328484	0.025948229	-0.130179559	0.185630704	-0.553554235	9.09E-10	-0.322412064	0.00079585	-0.450052123	1.46E-06	-0.116178067	0.237912016	-0.200445082	0.04034287	0.105978751	0.281930329	0.008153377	0.934210538	-0.177167681	0.070602104	-0.041806155	0.671972192	0.421478283	7.55E-06	0.191345513	0.050542403	0.120351945	0.221356629
CCDC149	black	-0.221606551	0.023090412	-0.246384808	0.011287876	-0.254156676	0.008889752	0.262227905	0.006885486	0.0314264	0.750296363	-0.077515226	0.431884944	-0.241577445	0.013039506	-0.163164062	0.096295385	-0.416122917	1.01E-05	-0.200061023	0.040735593	-0.3245066	0.000732065	-0.351975757	0.000231359	-0.206047809	0.034964278	0.105076002	0.286072878	0.014165283	0.885958005	-0.04052146	0.681498131	0.330894445	0.000565323	0.001034048	0.991647099	-0.071888266	0.466147694	0.245630231	0.011548396
DOK4	black	0.20154861	0.039232012	0.17062815	0.081810769	0.202044176	0.038741546	-0.181738759	0.063530644	0.15238138	0.120702757	0.033245406	0.736358731	0.095298284	0.333528761	0.063411145	0.520457704	0.846129599	6.55E-30	0.620974907	1.58E-12	0.435352291	3.46E-06	0.026632027	0.787407837	0.212483248	0.029543573	-0.406733747	1.67E-05	-0.23473769	0.015937972	-0.076810776	0.436093947	-0.124238842	0.206686719	-0.431377567	4.34E-06	-0.159399932	0.10433014	-0.145044162	0.139866608
GABRE	black	-0.034602674	0.726014159	0.056468862	0.567210895	0.012012768	0.903195919	0.01385413	0.888446707	-0.120628846	0.220287847	-0.04081596	0.679309942	-0.013422361	0.891901928	-0.010132536	0.918290484	0.624071924	1.14E-12	0.225338506	0.020821688	0.298229012	0.002001614	-0.065324504	0.507925146	0.013219902	0.893522805	-0.225638455	0.020647958	-0.170598069	0.081865433	0.230077554	0.018218799	-0.103828507	0.291863779	-0.246656049	0.011195493	-0.054617359	0.580006454	-0.046070127	0.640732247
S100A6	black	0.527809151	7.22E-09	0.554024589	8.74E-10	0.587474536	4.47E-11	-0.579707462	9.18E-11	0.53827266	3.18E-09	0.377780946	7.10E-05	0.459204482	8.34E-07	0.264384425	0.006422789	0.718982751	5.76E-18	0.677303984	2.13E-15	0.764526968	2.31E-21	0.348231306	0.000272401	0.52858319	6.80E-09	-0.394588149	3.11E-05	-0.326176369	0.000684606	-0.109298414	0.267043086	-0.166673778	0.08925094	-0.53952004	2.87E-09	-0.357718665	0.000179386	-0.194470485	0.046823047
ALPL	black	-0.029652275	0.763967963	0.004180926	0.966236361	-0.013779104	0.889046956	0.045293377	0.646378617	-0.168765358	0.085251396	-0.0800121	0.417154566	-0.034514964	0.726681185	-0.09855246	0.317208356	0.306408472	0.001477847	0.000208417	0.998316409	0.259909884	0.007415512	0.134230967	0.172196439	-0.055509534	0.573824077	-0.057414263	0.560729125	0.013651038	0.89007169	-0.015261126	0.877202067	0.11614076	0.238063777	-0.164160474	0.094252315	0.113974534	0.24699133	-0.186779695	0.056412255
SCPEP1	black	0.102743694	0.296962169	0.091180094	0.354933381	0.105282672	0.28512095	-0.086964776	0.377706834	0.072691249	0.4611692	0.132281356	0.178568944	0.018758913	0.849358209	0.026750816	0.786482181	0.763178995	2.99E-21	0.578476675	1.03E-10	0.243729342	0.012228116	-0.100022925	0.310005894	0.04570486	0.643384927	-0.578744915	1.00E-10	-0.393151293	3.34E-05	-0.20527323	0.035669863	-0.333162278	0.00051506	-0.236545004	0.015122433	-0.06581059	0.504766307	-0.077885633	0.429681145
SLC14A1	black	0.150434373	0.125578661	0.138571513	0.158613711	0.156911676	0.109923237	-0.135288306	0.168811323	0.018707664	0.849764926	0.027552456	0.780243271	0.073923434	0.453586915	0.059345149	0.547601658	0.868545018	3.58E-33	0.591334868	3.10E-11	0.311020309	0.001240735	-0.038683388	0.695214464	0.08532863	0.386779953	-0.480404681	2.14E-07	-0.212551178	0.029490389	-0.216361156	0.026634631	-0.372357936	9.17E-05	-0.204771991	0.036132803	-0.125894713	0.200653196	-0.179601195	0.066762167
GGPS1	black	-0.259636892	0.007480247	-0.374387064	8.34E-05	-0.344449943	0.000320585	0.331862132	0.000543349	-0.032929629	0.738772305	-0.182044887	0.063078451	-0.33320563	0.000514141	-0.193251426	0.048246046	-0.460945105	7.49E-07	-0.24501813	0.011763573	-0.457429504	9.31E-07	-0.26135749	0.007080444	-0.339524386	0.000395143	0.004528137	0.963434266	0.05380446	0.585666131	-0.183504589	0.060958178	0.098670619	0.31662564	0.250783435	0.009869185	-0.036178806	0.714063107	-0.01799108	0.855455876
LCAT	black	0.111822725	0.256085601	0.13472815	0.170598506	0.133911897	0.173227717	-0.0952929	0.333556197	0.091108665	0.355312016	-0.020250777	0.837536377	-0.00081898	0.993384343	-0.030595542	0.75668972	0.662891711	1.33E-14	0.387275231	4.48E-05	0.471024897	3.96E-07	-0.028085513	0.776102339	0.195772976	0.04534129	-0.242580941	0.01265547	-0.219129475	0.024710375	0.383608411	5.36E-05	0.197383196	0.04356349	-0.651463434	5.26E-14	-0.251479286	0.009659722	-0.08354479	0.396819962
RAB34	black	0.431845454	4.23E-06	0.315995378	0.001024193	0.405899257	1.74E-05	-0.37602948	7.71E-05	0.327103096	0.000659499	0.128674316	0.19081171	0.199132942	0.041697807	0.097404314	0.322906638	0.806763275	2.82E-25	0.783563065	5.11E-23	0.579635352	9.25E-11	0.163024934	0.096583415	0.374918139	8.13E-05	-0.427555	5.39E-06	-0.28273668	0.003473637	-0.172752506	0.078023461	-0.118463544	0.22874318	-0.540234763	2.71E-09	-0.34225032	0.000352112	-0.15011684	0.126388007
TNC	black	0.286066196	0.003093401	0.348958102	0.000263944	0.344913719	0.000314279	-0.319717271	0.000885383	0.020992803	0.831669679	0.184148307	0.060041819	0.31995543	0.000877115	0.146418635	0.136111292	0.630337986	5.80E-13	0.560252475	5.15E-10	0.456306326	9.98E-07	0.115337478	0.241347738	0.229058786	0.018753331	-0.414122859	1.13E-05	-0.243692272	0.012241712	-0.374700119	8.21E-05	-0.451807439	1.31E-06	-0.077825204	0.430040237	-0.118498152	0.228606273	-0.170844545	0.081418382
VWA5A	black	0.451730991	1.32E-06	0.450186021	1.45E-06	0.489737465	1.14E-07	-0.477913733	2.53E-07	0.271413692	0.005100058	0.289952893	0.002697138	0.401553921	2.18E-05	0.215062232	0.027580586	0.80939058	1.49E-25	0.796178273	3.28E-24	0.588032104	4.24E-11	0.170511454	0.082022998	0.39621729	2.86E-05	-0.55672549	6.96E-10	-0.376426486	7.57E-05	-0.406419856	1.69E-05	-0.508059139	3.16E-08	-0.259755583	0.007452041	-0.148968535	0.129348301	-0.158517418	0.106287794
UNC5B	black	0.262704562	0.00678075	0.184421083	0.059656923	0.242668804	0.012622319	-0.231655305	0.017416924	0.019072091	0.846873659	0.274283967	0.004633808	0.145239253	0.139328849	0.092511838	0.347919961	0.704637917	4.95E-17	0.519585788	1.35E-08	0.339436961	0.0003966	0.194143905	0.047200806	0.144458045	0.141491674	-0.387675834	4.39E-05	-0.213265085	0.028936346	-0.264447786	0.006409622	-0.43861411	2.87E-06	-0.087438239	0.37510559	-0.014734709	0.881406435	-0.156976223	0.109775259
CDC42EP4	black	0.192731251	0.048864045	0.134061253	0.172744413	0.177358089	0.070295354	-0.166104402	0.090365107	0.217980093	0.025494401	0.252481029	0.009365039	0.059360166	0.54750015	-0.002489849	0.979889066	0.732880882	6.28E-19	0.638860235	2.25E-13	0.367637136	0.000114279	-0.098494587	0.317494017	0.240181923	0.013590435	-0.526091792	8.24E-09	-0.4374159	3.07E-06	-0.214120458	0.028284166	-0.194371812	0.046936917	-0.409104406	1.47E-05	-0.098882854	0.315580718	-0.101189179	0.304369755
TLE2	black	-0.057739704	0.558506075	-0.007841682	0.936720295	-0.035534205	0.718942644	0.050705916	0.607467326	0.026535244	0.788162233	-0.018272654	0.853218773	-0.09468535	0.336661464	-0.013858628	0.888410722	0.748356002	4.50E-20	0.354976046	0.000202684	0.364293273	0.00013326	-0.072511796	0.462279263	0.092185488	0.349630548	-0.216333684	0.026654348	-0.188783364	0.0537709	0.219933158	0.024174466	-0.000665487	0.994624229	-0.403567601	1.96E-05	-0.102980738	0.29584313	-0.076418778	0.438446137
SEC14L2	black	-0.195505538	0.045642316	-0.156212877	0.111535262	-0.1909225	0.051064123	0.194170749	0.04716966	-0.041746982	0.672409834	-0.012070078	0.902736343	-0.187782299	0.055077558	-0.211984312	0.029936697	0.176353663	0.071925718	0.094508467	0.337568967	-0.088055219	0.371732271	-0.326261729	0.000682258	-0.15228739	0.120934732	-0.21875522	0.024963374	-0.208132473	0.033123392	-0.015253875	0.877259956	0.01414788	0.886097167	-0.116803926	0.235376161	-0.004608437	0.962786289	0.08097653	0.411543975
ARRDC2	black	0.134719472	0.170626303	0.154896017	0.114622949	0.157291751	0.109054112	-0.129605162	0.187595534	-0.028668945	0.771577262	-0.001633614	0.986804238	0.083266227	0.398401671	0.033164829	0.736974358	0.691405713	3.23E-16	0.308730498	0.001353756	0.419868114	8.24E-06	0.11916866	0.225965122	0.19256194	0.049066603	-0.128354477	0.19192597	-0.055351433	0.574917407	0.073140934	0.458393993	-0.002126552	0.982822992	-0.367003367	0.000117672	-0.149999709	0.126687565	-0.094602426	0.337086713
SOX15	black	0.122063154	0.214810073	0.073571786	0.455743697	0.106155279	0.281124984	-0.066162142	0.502488123	0.08957462	0.363504358	-0.022182533	0.822282666	-0.022748641	0.817824752	-0.038404764	0.697302392	0.84012465	4.01E-29	0.594436728	2.30E-11	0.360462832	0.00015858	-0.073934107	0.453521539	0.144935663	0.140166359	-0.459650441	8.12E-07	-0.263618171	0.006583937	-0.127360001	0.195420642	-0.058080603	0.556181972	-0.460798798	7.56E-07	-0.214804196	0.027771864	-0.084975803	0.388753558
GABRP	black	0.103892358	0.291565509	0.335357894	0.00047034	0.238866783	0.014128064	-0.220367574	0.023888947	-0.128859993	0.190167003	0.2075028	0.033670613	0.316836591	0.000991189	0.32617871	0.000684542	0.620003256	1.76E-12	0.249266431	0.010339701	0.492890837	9.22E-08	0.057557565	0.559749725	0.072403696	0.462948656	-0.140945699	0.151530877	0.020564121	0.835057871	-0.229491643	0.018524588	-0.325375774	0.000706998	-0.036732404	0.709881608	-0.131121898	0.182439811	-0.196389347	0.044653781
TRIM68	black	-0.153578381	0.11777838	-0.177511106	0.070049624	-0.179817832	0.066428704	0.170409178	0.082209365	0.10773473	0.273987815	0.004158379	0.966418334	-0.179051301	0.067614702	-0.124767617	0.204746076	-0.480668371	2.11E-07	-0.200167094	0.040626812	-0.316147489	0.001018152	-0.273034898	0.004831819	-0.047868166	0.627740677	0.090629154	0.35786035	-0.178799182	0.068008518	-0.037306689	0.705552939	0.216845225	0.026289235	0.093713351	0.341667442	-0.043107453	0.662375773	0.000127467	0.998970317
GJA1	black	0.455750097	1.03E-06	0.394176815	3.18E-05	0.461414985	7.27E-07	-0.456587086	9.81E-07	0.215746178	0.027078996	0.36277503	0.00014281	0.336587219	0.000446888	0.179141812	0.067473773	0.766429395	1.61E-21	0.768886965	9.98E-22	0.584559315	5.87E-11	0.187277493	0.055746293	0.36517628	0.000127982	-0.562764808	4.15E-10	-0.331103643	0.000560505	-0.379288538	6.60E-05	-0.523521528	1.00E-08	-0.209392737	0.032050659	-0.227741543	0.019464464	-0.227885577	0.019385591
PPM1M	black	0.18274708	0.062051109	0.15268211	0.119962835	0.182091601	0.063009678	-0.162561439	0.097547863	0.043837482	0.657015877	-0.098893632	0.315527713	0.076361587	0.43878991	0.044804495	0.649942755	0.619983186	1.76E-12	0.379200495	6.63E-05	0.296459455	0.002134971	0.097527267	0.322293296	0.19806601	0.04282733	-0.260412395	0.007297644	-0.110511205	0.261739596	0.21524808	0.027443514	0.103351397	0.294098909	-0.476791866	2.72E-07	-0.078297552	0.427237945	-0.047300784	0.631828228
TMEM173	black	0.394594832	3.11E-05	0.529316906	6.42E-09	0.501889235	4.91E-08	-0.481673761	1.97E-07	0.183898689	0.060395817	0.30524184	0.001544013	0.448485916	1.60E-06	0.232162803	0.017165562	0.864038892	1.80E-32	0.587381163	4.51E-11	0.797017149	2.72E-24	0.24327209	0.012396739	0.430411435	4.59E-06	-0.350301378	0.000248948	-0.192757469	0.04883274	-0.148650075	0.130178606	-0.275783331	0.004405701	-0.386546375	4.64E-05	-0.274729925	0.004564885	-0.255019127	0.008653502
ROR2	black	0.104565281	0.288434343	0.050363732	0.609896638	0.084043267	0.393998896	-0.061862353	0.530716093	0.037481271	0.704238882	-0.029385907	0.766027015	-0.009547304	0.922994925	0.004528292	0.963433017	0.8284025	1.12E-27	0.643632746	1.31E-13	0.321497121	0.000825275	-0.097756049	0.321154021	0.13582736	0.167104575	-0.531238944	5.53E-09	-0.333837834	0.000500901	-0.254629474	0.008759545	-0.276431905	0.004310176	-0.272884411	0.004856178	-0.060753346	0.538123186	-0.093529934	0.342617307
RAB7B	black	0.229803541	0.018361261	0.29569972	0.002194649	0.28544853	0.003160979	-0.26029862	0.007324185	0.118054846	0.230364316	0.152710276	0.119893714	0.205273386	0.03566972	0.074121674	0.452373544	0.882589649	1.54E-35	0.573478268	1.62E-10	0.522256149	1.10E-08	0.062994515	0.523207312	0.246475531	0.011256902	-0.418080133	9.09E-06	-0.2726627	0.004892264	-0.138000317	0.160354016	-0.252392397	0.009390789	-0.363635255	0.000137324	-0.176034498	0.072450124	-0.184462419	0.059598772
SERPINB1	black	0.465273163	5.71E-07	0.571457449	1.93E-10	0.563106046	4.03E-10	-0.560668783	4.97E-10	0.288314215	0.002858269	0.612933633	3.66E-12	0.495973946	7.45E-08	0.289986638	0.002693907	0.680534293	1.40E-15	0.557045053	6.77E-10	0.828703757	1.03E-27	0.31380183	0.001115023	0.501770482	4.96E-08	-0.331484042	0.00055184	-0.234111224	0.016229419	-0.273533512	0.004751888	-0.313416404	0.00113172	-0.323062642	0.000775514	-0.288468701	0.002842717	-0.262601085	0.006803366
AC125257.1	blue	-0.12447447	0.205820328	-0.130360539	0.185014747	-0.13838411	0.159183124	0.147202847	0.134003321	-0.266114541	0.006071731	-0.216969749	0.026201004	-0.092322005	0.348914345	-0.084298764	0.392557593	-0.143868593	0.143140363	-0.29637293	0.002141693	-0.140199229	0.153731734	0.027331958	0.781957969	-0.129868693	0.186692207	0.268738533	0.005571762	0.523605311	9.96E-09	0.023303679	0.813459641	0.101264613	0.304007532	0.26515886	0.006263483	-0.096311672	0.328390139	-0.092315553	0.348948174
RAB12	blue	0.559511821	5.49E-10	0.353767599	0.000213813	0.495594556	7.65E-08	-0.491216204	1.03E-07	0.44240029	2.30E-06	0.109948295	0.264192194	0.338806102	0.000407261	0.215085813	0.027563161	0.430715794	4.51E-06	0.665487702	9.61E-15	0.337332272	0.000433203	0.372584526	9.08E-05	0.407911481	1.57E-05	-0.383142801	5.48E-05	-0.113215035	0.250175426	-0.258249842	0.007816936	-0.390754034	3.77E-05	-0.152489005	0.120437551	-0.110706377	0.260892866	-0.12087657	0.219334773
BRI3BP	blue	-0.234246535	0.016166081	-0.272888851	0.004855457	-0.275433064	0.004458072	0.256530499	0.008252804	-0.306110389	0.001494504	-0.234876721	0.01587391	-0.161334957	0.100136558	-0.082960848	0.40013993	-0.491644422	1.00E-07	-0.354985303	0.000202601	-0.485884638	1.49E-07	-0.137802658	0.160959538	-0.183364338	0.061159338	0.254510006	0.008792287	0.224730585	0.021177651	-0.189030807	0.053451883	-0.007601943	0.93865109	0.505383398	3.83E-08	0.183672145	0.060718563	0.178511994	0.068459375
EFEMP1	blue	0.540128414	2.74E-09	0.349655723	0.000256055	0.482860031	1.82E-07	-0.48819737	1.27E-07	0.246630039	0.011204323	0.124513523	0.205676986	0.301059032	0.001803931	0.134140703	0.172487725	0.631568148	5.07E-13	0.777592963	1.76E-22	0.330082742	0.00058438	0.288328021	0.002856876	0.481143057	2.04E-07	-0.590332759	3.41E-11	-0.363392037	0.000138854	-0.341067075	0.000370231	-0.457984489	9.00E-07	-0.209759099	0.031744373	-0.190530142	0.051552001	-0.131926869	0.179745957
TMEM37	blue	0.546782354	1.60E-09	0.364041148	0.000134803	0.494296219	8.37E-08	-0.490967118	1.05E-07	0.36548668	0.000126173	-0.017498515	0.859372036	0.334865409	0.000480049	0.169273239	0.084302093	0.284345571	0.003284958	0.638351292	2.38E-13	0.218091311	0.025417621	0.269406814	0.005450427	0.614229197	3.20E-12	-0.3927651	3.41E-05	-0.376137159	7.67E-05	-0.294117808	0.00232377	-0.142615894	0.146692322	-0.286341448	0.003063707	-0.13488945	0.170082451	0.044970549	0.648731265
POMGNT1	blue	-0.301679195	0.001763047	-0.329309086	0.000603091	-0.342668171	0.000345912	0.330119048	0.000583515	-0.283183129	0.00342033	-0.211512249	0.030312717	-0.31617178	0.00101719	-0.17542957	0.073452513	0.046250792	0.639421865	-0.278558249	0.004009842	-0.146941541	0.134702931	-0.051061565	0.604946936	-0.145789572	0.137820377	0.224003384	0.021610307	0.13659766	0.164687875	0.246107452	0.01138303	0.082540831	0.40253806	0.194594718	0.046680006	0.386138549	4.74E-05	-0.06295758	0.523451422
MAP1A	blue	0.478367859	2.45E-07	0.347301875	0.000283581	0.448136956	1.64E-06	-0.465504637	5.63E-07	0.767702478	1.26E-21	0.237346357	0.014772576	0.356983676	0.000185374	0.176056303	0.072414199	0.285965799	0.003104296	0.754416045	1.52E-20	0.210157836	0.031413835	0.200149582	0.040644755	0.304761229	0.001572045	-0.547066026	1.56E-09	-0.471354899	3.87E-07	-0.437476547	3.06E-06	-0.347649108	0.000279356	-0.205548117	0.035418103	-0.166859181	0.088890502	-0.05686401	0.564497422
CSDC2	blue	0.530153801	6.02E-09	0.383715773	5.33E-05	0.496005823	7.43E-08	-0.503804446	4.29E-08	0.424583443	6.36E-06	0.293912706	0.002341003	0.326085151	0.000687124	0.079900503	0.417806637	0.179333661	0.067175846	0.367385171	0.000115617	0.617922916	2.18E-12	0.494007608	8.54E-08	0.469077957	4.48E-07	-0.041664074	0.673023198	-0.119898242	0.223115739	0.045274712	0.646514547	0.153916001	0.11696353	-0.489170289	1.19E-07	-0.274472203	0.004604603	-0.095366758	0.333179949
SULF1	blue	0.753083176	1.94E-20	0.503586392	4.36E-08	0.681987988	1.15E-15	-0.707042878	3.48E-17	0.579501391	9.36E-11	0.225404428	0.020783399	0.526081139	8.25E-09	0.313331482	0.00113543	0.170934749	0.08125526	0.673861034	3.33E-15	0.327368146	0.000652475	0.590295064	3.42E-11	0.48124928	2.03E-07	-0.313022159	0.001149035	-0.267359582	0.005829744	-0.314438138	0.001087947	-0.374364824	8.35E-05	-0.177654558	0.069819884	-0.195126328	0.046071996	-0.025850781	0.793502975
ACTN1	blue	0.45241047	1.27E-06	0.311944745	0.001197592	0.414828854	1.08E-05	-0.408542449	1.51E-05	0.402259142	2.10E-05	0.137177012	0.162887406	0.2780659	0.004077667	0.208272298	0.033002899	0.573242173	1.65E-10	0.862270735	3.35E-32	0.348513368	0.00026909	0.146853774	0.134938538	0.305321499	0.001539411	-0.52485055	9.06E-09	-0.350462667	0.000247201	-0.397673175	2.66E-05	-0.407802559	1.57E-05	-0.232771071	0.016868424	-0.245312407	0.01165969	-0.087800327	0.373123632
NOP10	blue	-0.093233738	0.34415474	-0.252582424	0.009335656	-0.188021756	0.054762654	0.209234515	0.032183706	-0.191743413	0.05005568	-0.327753067	0.000642396	-0.280517955	0.003749768	-0.263737957	0.006558512	-0.334006457	0.000497423	-0.345962394	0.00030044	-0.162083125	0.098551085	0.136585863	0.16472469	-0.050030893	0.612263675	0.266007745	0.006092897	0.261207699	0.007114483	0.132423393	0.178098921	0.433862908	3.77E-06	-0.022602586	0.81897434	0.173526142	0.07667967	0.054888175	0.578126573
C7	blue	0.554572764	8.35E-10	0.328879956	0.000613704	0.479368148	2.30E-07	-0.484984453	1.58E-07	0.36935181	0.000105552	0.265162774	0.006262687	0.319786967	0.000882956	0.072916136	0.459780167	0.041439502	0.674685696	0.515904373	1.78E-08	0.156416362	0.111063966	0.319063669	0.000908441	0.492450947	9.51E-08	-0.320376106	0.000862682	-0.349733782	0.000255186	-0.349024569	0.000263183	-0.285504627	0.003154788	-0.057474789	0.560315362	-0.098151488	0.319190966	0.133307996	0.175192047
NOP58	blue	-0.301340093	0.001785297	-0.049290298	0.617544846	-0.190005917	0.052209839	0.174217631	0.075494363	-0.268084	0.005692922	0.003168139	0.974412057	-0.006266473	0.949412786	0.072298636	0.463599737	-0.276718043	0.004268624	-0.472771973	3.53E-07	-0.103636787	0.292760579	-0.203448646	0.037379342	-0.235746886	0.015478003	0.55189864	1.04E-09	0.573112841	1.67E-10	0.257174869	0.008087002	0.044543223	0.651850772	0.312744406	0.001161378	-0.173825448	0.076164797	-0.007496455	0.939500769
PLSCR4	blue	0.686061623	6.68E-16	0.491879425	9.89E-08	0.6393232	2.14E-13	-0.63255092	4.55E-13	0.363383596	0.000138908	0.289980705	0.002694475	0.467664946	4.91E-07	0.214023306	0.028357606	0.530178346	6.01E-09	0.815990927	2.91E-26	0.397149723	2.73E-05	0.446993857	1.75E-06	0.476675132	2.74E-07	-0.630395174	5.76E-13	-0.313422894	0.001131437	-0.558084834	6.20E-10	-0.633220313	4.22E-13	-0.039464421	0.689373798	-0.240538721	0.013447683	-0.128054253	0.192976176
SCN7A	blue	0.655011478	3.45E-14	0.350090348	0.000251251	0.545302144	1.80E-09	-0.563155935	4.01E-10	0.52534746	8.72E-09	0.206862088	0.034235227	0.356523253	0.000189218	0.118977311	0.226716655	-0.043468429	0.659723324	0.621900967	1.44E-12	0.071008247	0.471637419	0.345850411	0.000301891	0.507609086	3.26E-08	-0.445340119	1.93E-06	-0.442553319	2.28E-06	-0.412062976	1.26E-05	-0.346271668	0.000296467	-0.05922914	0.548386114	-0.14406917	0.142577728	0.102627321	0.297512558
LINC01881	blue	-0.212043784	0.029889606	-0.149359716	0.128333946	-0.196145672	0.044924537	0.187623865	0.055286729	-0.062075995	0.529295047	-0.057393698	0.560869743	-0.087175812	0.376546038	-0.052243806	0.59660213	-0.39392329	3.22E-05	-0.227296213	0.019710076	-0.379317153	6.59E-05	-0.265240699	0.006246855	-0.153404717	0.118199226	-0.091940527	0.350917976	-0.289430321	0.002747611	-0.100931435	0.305609546	-0.139535083	0.155709921	0.311393419	0.001223155	0.436025849	3.33E-06	0.060367219	0.540714085
TAGLN	blue	0.491699465	1.00E-07	0.236559348	0.015116108	0.395052955	3.04E-05	-0.379650277	6.49E-05	0.475582822	2.94E-07	0.119775606	0.223592915	0.177580626	0.069938211	0.172037092	0.07928287	0.581758152	7.61E-11	0.883468501	1.07E-35	0.349347638	0.000259512	0.165043188	0.092471119	0.329918297	0.000588312	-0.524313485	9.44E-09	-0.410445944	1.37E-05	-0.258735432	0.007697573	-0.211705119	0.030158608	-0.448244257	1.63E-06	-0.277115355	0.004211521	-0.059270412	0.548106968
MPRIP	blue	0.587072228	4.64E-11	0.318313473	0.000935583	0.491211784	1.04E-07	-0.502098118	4.84E-08	0.41953371	8.40E-06	0.208431649	0.032866032	0.333509312	0.000507741	0.232731483	0.016887627	0.405963612	1.73E-05	0.642269589	1.53E-13	0.355080637	0.000201747	0.487260219	1.35E-07	0.51805676	1.51E-08	-0.242517513	0.012679448	-0.318203544	0.000939621	-0.069995847	0.477996155	-0.342553179	0.000347608	-0.260567995	0.007261484	0.021481771	0.827808757	-0.100637012	0.307029795
ARHGEF25	blue	0.401371644	2.20E-05	0.152051765	0.121517786	0.300126458	0.001867029	-0.279240455	0.00391753	0.39624679	2.86E-05	-0.032059527	0.745435826	0.07909509	0.422530263	0.099173466	0.314153533	0.554163619	8.64E-10	0.782276198	6.70E-23	0.318537678	0.000927395	0.127675454	0.194307173	0.335409007	0.000469343	-0.389877057	3.94E-05	-0.338337818	0.000415344	-0.047334149	0.631587548	-0.046784785	0.635555265	-0.533436241	4.66E-09	-0.204952677	0.035965344	-0.014510589	0.883197427
TMEM140	blue	0.509822133	2.78E-08	0.502861507	4.59E-08	0.549875315	1.24E-09	-0.548334212	1.40E-09	0.467384097	4.99E-07	0.415809095	1.03E-05	0.514857228	1.92E-08	0.201387973	0.039392106	0.148042217	0.13177475	0.438070656	2.96E-06	0.404303429	1.89E-05	0.32889962	0.000613214	0.360462521	0.000158582	-0.344192513	0.000324135	-0.507499856	3.29E-08	-0.332059773	0.000538959	-0.300351988	0.001851589	-0.20380027	0.037044659	0.021345557	0.828883907	-0.007159857	0.94221245
ASL	blue	-0.250074906	0.010086551	-0.242350755	0.012742679	-0.267374702	0.005826858	0.262945714	0.0067283	-0.111542427	0.25728689	-0.027374028	0.781630729	-0.241666892	0.013004868	-0.187822844	0.055024134	-0.19736879	0.043579135	-0.364223794	0.000133684	-0.015326925	0.876676787	-0.050633408	0.607981738	-0.187895913	0.054927962	0.329152796	0.000606936	-0.172401752	0.078638905	0.32939475	0.000600992	0.345304562	0.000309054	-0.196420917	0.044618802	0.574841439	1.43E-10	0.133471229	0.174659487
TFG	blue	-0.236697224	0.015055429	-0.263593498	0.006589185	-0.271698434	0.005052006	0.271148838	0.005145118	-0.33242	0.000531041	-0.167187073	0.088255884	-0.21605012	0.026858594	-0.16104999	0.100745687	-0.464288412	6.07E-07	-0.467420277	4.98E-07	-0.290805047	0.00261662	-0.058281677	0.554813314	-0.162855292	0.096935533	0.179800034	0.06645605	0.09479174	0.336116372	0.033524748	0.734225772	0.118898055	0.227028449	0.296773864	0.002110705	0.253697409	0.009017861	-0.026597766	0.787674866
NELL2	blue	0.229748812	0.01838983	0.145362733	0.138989294	0.203555891	0.037276996	-0.227050993	0.019846456	0.258120913	0.007848901	0.074675262	0.448994777	0.144446164	0.141524761	0.073674404	0.455113714	-0.157447379	0.108699783	0.303537827	0.001645494	-0.087504618	0.374741772	0.004557317	0.9631988	0.202975086	0.037834091	-0.27460579	0.004583977	-0.367741425	0.00011373	-0.221634315	0.023072782	-0.153263454	0.11854241	-0.020865113	0.83267859	0.018578053	0.850793702	0.209020856	0.032364108
PTEN	blue	0.323962607	0.000748165	0.178714128	0.068141793	0.272730437	0.004881214	-0.271906606	0.005017132	0.148257518	0.131207702	0.031443476	0.75016514	0.226315443	0.020260417	0.144494517	0.141390135	0.08877514	0.367819641	0.405940805	1.74E-05	-0.025364367	0.7973042	-0.011497001	0.907333308	0.2368154	0.015003587	-0.323899062	0.000750067	-0.152961591	0.119278335	-0.408183822	1.54E-05	-0.373878897	8.54E-05	0.047908516	0.627450407	-0.029815446	0.762707441	-0.007550808	0.939062964
PCDH7	blue	0.360787654	0.000156271	0.204238477	0.036631086	0.306568778	0.00146896	-0.300207633	0.001861458	0.198445964	0.042422199	0.062021456	0.529657632	0.179912706	0.066283094	0.1311951	0.182193628	0.716335871	8.65E-18	0.806294193	3.15E-25	0.278322043	0.004042254	0.107251222	0.276159593	0.244924973	0.011796627	-0.614327232	3.17E-12	-0.322457612	0.00079441	-0.514676609	1.95E-08	-0.553491059	9.14E-10	-0.080323094	0.415340513	-0.109296441	0.267051771	-0.144354748	0.141779549
FBXO46	blue	-0.39726538	2.72E-05	-0.388612673	4.19E-05	-0.426717569	5.65E-06	0.407717774	1.58E-05	-0.275414227	0.004460905	-0.333276683	0.000512637	-0.358216873	0.00017543	-0.200188019	0.04060538	-0.365364675	0.000126881	-0.536769234	3.58E-09	-0.274068413	0.004667453	-0.115485461	0.240740407	-0.294192306	0.002317538	0.601878599	1.11E-11	0.555657215	7.62E-10	0.457727655	9.14E-07	0.496710284	7.08E-08	0.100387882	0.308234916	-0.040557346	0.68123135	0.034018268	0.730462362
EDNRB	blue	0.53158766	5.38E-09	0.319649284	0.000887756	0.461896083	7.06E-07	-0.48178731	1.96E-07	0.479759408	2.24E-07	0.275074016	0.004512333	0.311107279	0.001236617	0.177767673	0.06963916	0.117174522	0.233883496	0.582418122	7.16E-11	0.226622786	0.020086553	0.222857774	0.022307274	0.425277216	6.12E-06	-0.360274209	0.000159935	-0.321431766	0.000827414	-0.284053517	0.003318509	-0.223574886	0.021868778	-0.219549815	0.024428834	-0.220830568	0.023587823	-0.023447714	0.812327806
GNL3	blue	-0.410156338	1.39E-05	-0.176752444	0.071274809	-0.318333346	0.000934854	0.28216375	0.003543137	-0.337552657	0.00042923	-0.01502491	0.87908825	-0.112351983	0.25382781	-0.006048182	0.951172776	-0.454814881	1.09E-06	-0.637196665	2.71E-13	-0.233088672	0.016715052	-0.175198609	0.073838161	-0.313469801	0.001129394	0.558744727	5.86E-10	0.410258452	1.38E-05	0.276890871	0.0042437	0.006133887	0.950481743	0.446277208	1.83E-06	0.136618316	0.164623429	0.008638659	0.930304362
RGL1	blue	0.723697756	2.76E-18	0.531161778	5.57E-09	0.681092364	1.30E-15	-0.696965451	1.49E-16	0.553614858	9.05E-10	0.312435096	0.001175266	0.526506568	7.98E-09	0.321556975	0.00082332	0.328159902	0.000631899	0.821487918	7.09E-27	0.32148201	0.000825769	0.427982368	5.26E-06	0.5202684	1.28E-08	-0.54398666	2.00E-09	-0.399162282	2.47E-05	-0.526896163	7.74E-09	-0.548878478	1.34E-09	-0.10547502	0.284236886	-0.204047034	0.036811288	-0.036192282	0.713961213
ST14	blue	-0.186125141	0.057297845	-0.147522531	0.133151179	-0.181111166	0.06446594	0.19305149	0.048482812	-0.095283891	0.333602112	-0.138873089	0.157700578	-0.131078782	0.182584927	-0.161967375	0.098795076	-0.320917639	0.000844422	-0.322271104	0.00080032	-0.10101601	0.305202365	-0.053386605	0.588585175	-0.107485604	0.275105379	0.233353793	0.016587948	0.023868526	0.809023248	0.213358454	0.028864542	0.401108791	2.23E-05	-0.082545629	0.402510614	0.061076345	0.535960599	0.109190477	0.267518591
WWC1	blue	-0.190072157	0.052126336	-0.160799778	0.101282922	-0.190478206	0.051616867	0.198285765	0.042592622	-0.220914869	0.023533345	-0.10440731	0.289167378	-0.082223602	0.404354918	-0.072659693	0.461364296	-0.293733582	0.002356148	-0.349448861	0.000258371	-0.191628612	0.05019571	-0.031473902	0.749931348	-0.222207182	0.02271159	0.270220191	0.005305924	0.150053324	0.126550378	-0.017229873	0.861509332	-0.089393299	0.364480312	0.35747478	0.000181353	0.400930052	2.25E-05	0.126428676	0.198734867
AC005180.1	blue	0.361384191	0.000152111	0.115568817	0.240398778	0.25860849	0.00772862	-0.256332631	0.008304315	0.43737597	3.08E-06	0.040876923	0.67885731	0.091272989	0.354441332	0.083875284	0.394948233	0.382577867	5.63E-05	0.777185052	1.91E-22	0.092615344	0.347378523	0.035005373	0.72295429	0.188611635	0.053993224	-0.515064884	1.89E-08	-0.341081437	0.000370006	-0.382485004	5.66E-05	-0.322634406	0.000788845	-0.18335077	0.061178827	-0.180972635	0.064673893	-0.055886943	0.571218099
TMEM109	blue	0.392305725	3.49E-05	0.188459996	0.054190166	0.315042932	0.001062769	-0.294621831	0.002281904	0.291717049	0.002532851	0.058804387	0.551262982	0.151219004	0.12359582	0.121634892	0.216435419	0.499850566	5.68E-08	0.68659511	6.22E-16	0.205919821	0.035080049	0.064064221	0.516162458	0.30526363	0.001542753	-0.488167601	1.27E-07	-0.500350776	5.48E-08	-0.214814038	0.027764548	-0.206080389	0.03493486	-0.416057985	1.01E-05	-0.117117899	0.234111129	-0.079577975	0.419694526
CHST3	blue	0.533988278	4.46E-09	0.345910474	0.000301112	0.477495946	2.60E-07	-0.470080347	4.20E-07	0.418266002	9.00E-06	0.416449086	9.93E-06	0.275825735	0.004399398	0.150399998	0.125666085	0.659986656	1.89E-14	0.860400345	6.38E-32	0.483980197	1.69E-07	0.24960813	0.010232037	0.430975602	4.44E-06	-0.523313544	1.02E-08	-0.401813437	2.15E-05	-0.386460819	4.66E-05	-0.422187926	7.26E-06	-0.295695472	0.002194987	-0.197130694	0.043838373	-0.163771458	0.095045851
PLXNB3	blue	-0.320407615	0.00086161	-0.272579862	0.004905808	-0.321918235	0.00081161	0.312272454	0.001182629	-0.35147104	0.000236536	-0.187516336	0.055429063	-0.238659618	0.014214417	-0.184312515	0.059809874	-0.190161438	0.052013961	-0.400028896	2.36E-05	-0.239071375	0.014043231	-0.043975353	0.656005559	-0.213977892	0.028391991	0.3628467	0.000142345	0.097298189	0.32343664	0.272087982	0.004986922	0.032371727	0.743042708	0.300401365	0.001848224	0.309718381	0.001303895	0.047060069	0.633565762
TMEM138	blue	-0.178629986	0.068273847	-0.108911483	0.268750337	-0.156027907	0.111965021	0.172148909	0.079084962	-0.163735787	0.095118878	-0.071693811	0.467357723	-0.161711025	0.099337131	-0.185769002	0.057784455	-0.182747619	0.062050327	-0.336211056	0.000453948	-0.039200255	0.691347251	-0.022614927	0.818877189	-0.098571176	0.317116011	0.240948695	0.01328527	0.242348451	0.012743554	0.162026844	0.098669661	0.406549064	1.68E-05	-0.055150053	0.57631142	-0.057407333	0.560776512	0.042451933	0.667203202
C15orf61	blue	-0.388840425	4.14E-05	-0.452236904	1.28E-06	-0.456801034	9.68E-07	0.419458395	8.43E-06	-0.219247263	0.024631203	-0.275569131	0.004437662	-0.4053076	1.79E-05	-0.250253609	0.010031336	-0.549647624	1.26E-09	-0.568862935	2.44E-10	-0.427952286	5.27E-06	-0.142500816	0.147021923	-0.301699194	0.001761743	0.551480835	1.08E-09	0.529077872	6.54E-09	0.177555676	0.069978179	0.37646588	7.56E-05	0.317099726	0.000981066	0.064630645	0.512451836	0.052032933	0.598086785
GFPT2	blue	0.601930268	1.11E-11	0.420563202	7.94E-06	0.554934979	8.10E-10	-0.569225329	2.36E-10	0.477819111	2.54E-07	0.382529292	5.65E-05	0.382133042	5.76E-05	0.119331271	0.225327837	0.207572127	0.033609992	0.568710476	2.47E-10	0.664001157	1.16E-14	0.429577632	4.81E-06	0.51308085	2.19E-08	-0.213468741	0.028779922	-0.284030458	0.003321171	-0.254235509	0.008867925	-0.085832837	0.383970041	-0.354864149	0.000203692	-0.275823866	0.004399676	-0.058828957	0.55109637
BET1L	blue	-0.265574247	0.006179488	-0.226764659	0.020006729	-0.267279994	0.005844952	0.289850924	0.002706921	-0.329412022	0.00060057	-0.257694997	0.007955319	-0.232849683	0.016830349	-0.186729004	0.056480435	0.146347697	0.136303209	-0.189372312	0.053014154	-0.012237277	0.901395748	-0.097157944	0.324137896	-0.220665539	0.023694781	0.132398213	0.178182179	0.196522151	0.04450679	0.143719863	0.143558645	0.269439864	0.005444488	-0.02599517	0.792375535	-0.078840693	0.42402865	-0.060492023	0.539875985
TMEM121B	blue	-0.135752306	0.167341442	-0.234629126	0.015988151	-0.201268069	0.039511961	0.215245783	0.027445204	-0.077088503	0.434431786	-0.187840201	0.055001277	-0.247934542	0.010768901	-0.133598959	0.174243587	0.150721466	0.124850335	0.129806855	0.18690389	-0.081779653	0.406905646	-0.201759979	0.039022187	-0.085680912	0.384815409	-0.268561676	0.005604272	-0.239585814	0.013831876	-0.189530494	0.052812404	0.142322572	0.14753354	-0.135364343	0.1685698	0.226754144	0.020012636	0.108464117	0.27073343
DENND5A	blue	0.512651335	2.26E-08	0.316723411	0.000995572	0.450049452	1.46E-06	-0.45040639	1.43E-06	0.229180225	0.018688912	0.184214542	0.059948174	0.34314073	0.000339021	0.257952506	0.007890828	0.412628381	1.22E-05	0.694673204	2.05E-16	0.238594199	0.014241781	0.332423637	0.000530961	0.416920374	9.68E-06	-0.511018732	2.55E-08	-0.443644171	2.14E-06	-0.511774746	2.41E-08	-0.651894443	5.00E-14	0.070932255	0.472113108	0.175576832	0.073207471	-0.088006482	0.371998063
C8orf88	blue	0.353585105	0.000215542	0.111771171	0.256306261	0.252317606	0.009412567	-0.245588967	0.011562793	0.398273305	2.58E-05	0.094843937	0.335849146	0.071764525	0.466917498	0.053271264	0.589392083	0.549447338	1.28E-09	0.849269329	2.46E-30	0.177577684	0.069942924	0.005219943	0.957852564	0.254248554	0.008864317	-0.640509151	1.87E-13	-0.448827655	1.57E-06	-0.456173914	1.01E-06	-0.345111435	0.000311626	-0.249147717	0.010377338	-0.158355735	0.10664954	-0.043337464	0.66068517
ZSWIM1	blue	-0.43804706	2.96E-06	-0.454129878	1.14E-06	-0.484475609	1.63E-07	0.494069187	8.50E-08	-0.264721484	0.006353018	-0.337999273	0.00042128	-0.424318751	6.45E-06	-0.172413148	0.078618849	-0.221637567	0.023070718	-0.353574517	0.000215643	-0.313601722	0.001123664	-0.303676383	0.001637022	-0.344927574	0.000314092	0.367047554	0.000117432	0.256032682	0.008382941	0.144317442	0.141883625	0.46012012	7.88E-07	0.010671812	0.91395795	0.124243335	0.206670175	0.081555182	0.408198945
NDUFB6	blue	-0.263243338	0.006664064	-0.202888398	0.037917835	-0.253016541	0.009210771	0.225626232	0.020655013	-0.073854255	0.454010766	-0.172349446	0.078731016	-0.235280416	0.015689159	-0.215512771	0.027249292	-0.349368135	0.00025928	-0.432756845	4.02E-06	-0.18641171	0.056908735	-0.117302601	0.233369166	-0.133902149	0.173259294	0.374724805	8.21E-05	0.323308025	0.000767968	0.309771572	0.001301258	0.43357846	3.83E-06	0.010023898	0.919163573	-0.19040685	0.051706099	0.040826039	0.679235099
USP43	blue	-0.200945211	0.039836205	-0.091036865	0.355692874	-0.15837761	0.106600539	0.168750404	0.085279475	-0.22164161	0.023068152	-0.084227353	0.39296012	-0.117526963	0.232470098	-0.143528048	0.144099459	0.252772633	0.009280756	-0.07999086	0.417278629	0.01149114	0.907380345	-0.138661339	0.158341319	-0.01265546	0.898043989	-0.037221698	0.706192971	-0.046529418	0.637403146	0.139292125	0.156438315	0.029573071	0.764580045	-0.024074959	0.807403389	0.090926493	0.35627883	-0.006738747	0.945605897
TMEM127	blue	0.379303716	6.60E-05	0.223032198	0.022199931	0.326828369	0.000666853	-0.305704507	0.001517458	0.06499709	0.510058596	0.104058558	0.290790081	0.206365787	0.034678042	0.075395147	0.444622222	0.479876889	2.22E-07	0.506400651	3.56E-08	0.316837406	0.000991157	0.273957746	0.004684812	0.363550597	0.000137855	-0.387865501	4.35E-05	-0.283670037	0.00336303	-0.264031121	0.006496652	-0.249051598	0.010407899	-0.171894802	0.079535288	0.08155915	0.408176059	-0.11459747	0.244400717
RBM38	blue	0.26868251	0.005582042	0.299220406	0.001930238	0.308417348	0.001369919	-0.289666071	0.002724737	0.309365338	0.001321519	0.14739208	0.133498405	0.239038704	0.014056748	0.150713872	0.124869558	0.722208097	3.48E-18	0.663932307	1.17E-14	0.4770058	2.68E-07	0.061241488	0.534856583	0.203092293	0.03772111	-0.364263259	0.000133443	-0.241635423	0.013017045	-0.099812045	0.311032214	-0.152326873	0.120837242	-0.44562652	1.90E-06	-0.313187529	0.001141743	-0.134488351	0.171367842
ITGA1	blue	0.646992392	8.88E-14	0.316366726	0.001009502	0.522596544	1.08E-08	-0.532332328	5.08E-09	0.393816422	3.23E-05	0.112320009	0.253963822	0.318556036	0.000926727	0.232271716	0.017112028	0.313898012	0.001110891	0.835250052	1.65E-28	0.145186791	0.139473303	0.336451002	0.000449433	0.425809289	5.94E-06	-0.586358823	4.96E-11	-0.356641331	0.000188225	-0.539340059	2.92E-09	-0.536490597	3.66E-09	-0.035079706	0.722389956	-0.173253241	0.077151556	-0.065462795	0.507025419
RAB3IP	blue	-0.379028164	6.69E-05	-0.393989916	3.21E-05	-0.41977078	8.29E-06	0.417168901	9.55E-06	-0.246355819	0.011297789	-0.130819557	0.183459184	-0.32031759	0.000864677	-0.263518981	0.006605057	-0.619985958	1.76E-12	-0.529494235	6.34E-09	-0.576500936	1.23E-10	-0.276711782	0.00426953	-0.391402685	3.65E-05	0.109817718	0.264763341	-0.007158531	0.942223135	-0.006963389	0.943795529	0.012949497	0.895688333	0.4068107	1.66E-05	0.460136688	7.87E-07	0.201907487	0.038876313
RPL22L1	blue	-0.124496523	0.205739374	-0.079612524	0.419492057	-0.110762233	0.260650883	0.107770392	0.273828088	-0.10890705	0.268769939	0.013027964	0.895059856	-0.050805514	0.606761036	-0.062696106	0.525181208	-0.416000423	1.02E-05	-0.406397052	1.70E-05	-0.082934722	0.400288854	0.077146639	0.434084306	-0.282094622	0.003551606	0.454125401	1.14E-06	0.288340942	0.002855573	0.200665482	0.04011893	0.250232439	0.010037863	-0.024683202	0.802635321	0.020969361	0.831854882	0.084928484	0.389018705
BTG1	blue	0.194675346	0.046587364	0.207917696	0.033309196	0.218627806	0.02505001	-0.222174009	0.022732373	0.042093603	0.669847803	0.108025092	0.272689134	0.207350291	0.033804291	0.169077122	0.08466766	0.288477855	0.002841798	0.204486333	0.036398885	0.127956486	0.193319068	0.098373488	0.318092302	0.141017483	0.151320488	-0.220687658	0.023680421	-0.027393215	0.781481502	-0.159662948	0.103752193	-0.253054313	0.009199975	0.013711789	0.889585561	-0.219251261	0.02462852	-0.094000668	0.340182842
TRIM62	blue	-0.31191339	0.001199032	-0.394126468	3.18E-05	-0.383504667	5.39E-05	0.376866227	7.41E-05	-0.202377462	0.038414585	-0.134508792	0.171302162	-0.350176879	0.000250304	-0.260697185	0.007231582	-0.371778326	9.43E-05	-0.345539653	0.00030595	-0.309347593	0.00132241	-0.19806197	0.042831655	-0.217391105	0.025904318	0.076479955	0.438078571	-0.173013525	0.07756798	0.033298733	0.735951391	0.260470965	0.007284014	0.140358848	0.153259119	0.319057046	0.000908678	0.14029742	0.153440872
AC118553.1	blue	-0.360099972	0.000161196	-0.30376882	0.001631392	-0.360393682	0.000159075	0.350353303	0.000248384	-0.109722973	0.265178281	-0.202844162	0.037960629	-0.323181726	0.000771843	-0.13411215	0.17257994	-0.46016056	7.86E-07	-0.456494166	9.86E-07	-0.405835529	1.75E-05	-0.270497809	0.005257389	-0.374124075	8.44E-05	0.307854721	0.0013994	0.212633607	0.029425962	0.280460923	0.003757118	0.476669869	2.74E-07	0.027218594	0.782839942	-0.120858157	0.219405515	0.138311047	0.159405536
ZCCHC24	blue	0.6314873	5.11E-13	0.36594876	0.000123525	0.541199947	2.51E-09	-0.554726205	8.24E-10	0.571450545	1.94E-10	0.249476256	0.010273471	0.370898637	9.82E-05	0.216726246	0.026373774	0.244603212	0.011911418	0.824571003	3.14E-27	0.211525477	0.030302127	0.295505012	0.002210184	0.461050478	7.44E-07	-0.593708072	2.47E-11	-0.528896203	6.64E-09	-0.438245648	2.93E-06	-0.398616071	2.54E-05	-0.212225441	0.029746155	-0.136406825	0.165284162	-0.039820122	0.686719825
PGM5-AS1	blue	0.190622041	0.051437385	0.041927397	0.67107584	0.126046369	0.200107006	-0.104633562	0.288117879	0.270902632	0.005187323	0.01875273	0.849407276	-0.017228892	0.861517138	0.083094823	0.399376774	0.539556192	2.87E-09	0.696702431	1.54E-16	0.157833519	0.107824505	-0.113571142	0.248678996	0.059157035	0.548873973	-0.462415514	6.83E-07	-0.28530668	0.003176685	-0.193148824	0.048367428	-0.181826988	0.063400048	-0.333170521	0.000514885	-0.223846809	0.021704447	-0.067314965	0.495055151
TUBA1A	blue	0.459619012	8.13E-07	0.39092095	3.74E-05	0.461736961	7.13E-07	-0.470150413	4.18E-07	0.495149772	7.89E-08	0.409914936	1.41E-05	0.346659275	0.000291557	0.32951112	0.000598152	0.371309914	9.63E-05	0.664818403	1.04E-14	0.402931368	2.03E-05	0.262264148	0.006877472	0.246285371	0.01132191	-0.429601077	4.80E-06	-0.290065914	0.002686332	-0.324900802	0.000720597	-0.311443564	0.001220809	-0.217823701	0.025602702	-0.248110768	0.010711231	-0.143838696	0.14322437
PFN1	blue	0.291437263	0.002558289	0.115189794	0.241954902	0.220528112	0.023784166	-0.207229957	0.033910083	0.230591617	0.017954103	-0.044315728	0.653513954	0.08685857	0.378291843	-0.064828275	0.511160403	0.315435584	0.001046708	0.401635917	2.17E-05	0.408403372	1.53E-05	0.228943692	0.01881456	0.312947845	0.001152326	-0.006778387	0.945286419	-0.068753515	0.485861737	-0.207622322	0.03356616	0.133635826	0.174123681	-0.313339467	0.001135081	-0.208458351	0.032843144	-0.103121902	0.295178048
PSAT1	blue	-0.212498094	0.029531943	-0.396163263	2.87E-05	-0.33078361	0.000567891	0.320891545	0.000845294	-0.14693326	0.134725147	-0.17650926	0.071671177	-0.343288877	0.000336887	-0.231182166	0.017654128	-0.482666552	1.85E-07	-0.401022049	2.24E-05	-0.332907445	0.000520496	-0.00099304	0.991978345	-0.037919295	0.700945756	0.224748399	0.021167146	0.07346135	0.45642221	0.100750492	0.306481876	0.165826359	0.090913181	0.207719832	0.033481146	0.226049933	0.020411656	0.107102132	0.276831589
ATP13A1	blue	-0.268578633	0.005601148	-0.234095149	0.016236958	-0.272898443	0.004853902	0.294667032	0.002278183	-0.390088438	3.90E-05	-0.23125228	0.017618802	-0.260451686	0.007288498	-0.187894526	0.054929786	-0.28455512	0.003261073	-0.504227984	4.16E-08	-0.096943787	0.325210612	-0.015497423	0.875315923	-0.071227774	0.47026469	0.449208172	1.53E-06	0.153888778	0.117029072	0.451877528	1.31E-06	0.590675235	3.30E-11	-0.132546807	0.177691265	0.210478644	0.031150012	-0.020196953	0.837962279
PLPP5	blue	-0.17461905	0.074813065	-0.093820978	0.341110843	-0.145638883	0.138232191	0.158775185	0.105713054	-0.227909227	0.019372667	-0.160759087	0.101370501	-0.130168277	0.185669154	-0.097847266	0.320700508	-0.178013405	0.069247858	-0.28063297	0.003734985	-0.187933369	0.054878717	-0.186747175	0.056455986	-0.142252972	0.147733677	-0.006526974	0.947312802	0.00931875	0.924832912	0.32602002	0.000688928	0.252097975	0.009476775	-0.11235602	0.25381064	0.079200489	0.42191037	-0.003234187	0.973878793
PIGW	blue	-0.197965655	0.042934871	-0.078737682	0.424636245	-0.150067003	0.126515395	0.149014876	0.129227816	-0.266880609	0.005921804	-0.098076421	0.319563019	-0.044703931	0.650676888	-0.04625378	0.639400205	-0.344324319	0.000322313	-0.381909466	5.82E-05	-0.219754915	0.024292457	-0.049180382	0.618330326	-0.231580264	0.017454361	0.365869496	0.000123975	0.388814859	4.15E-05	-0.133492924	0.174588796	-0.025862535	0.79341118	0.437182892	3.12E-06	0.016836627	0.864639772	0.157895926	0.107683564
ORMDL1	blue	-0.176489015	0.071704254	-0.095071885	0.334683722	-0.147332564	0.13365705	0.138038493	0.16023726	-0.223399782	0.021975163	-0.053660317	0.586672336	-0.134548271	0.171175364	-0.099894002	0.310633081	-0.329823698	0.000590585	-0.422564998	7.11E-06	-0.138672532	0.1583074	-0.086600401	0.379716179	-0.148416963	0.130788966	0.215275882	0.027423058	0.237329232	0.014779978	0.471024341	3.96E-07	0.31066871	0.001257512	-0.019488109	0.843575574	-0.252695855	0.009302882	0.103497417	0.293413648
ERP27	blue	0.090402369	0.359069523	0.155372494	0.113498173	0.133554936	0.174386848	-0.103098404	0.295288689	-0.151296691	0.123400815	0.012778755	0.897056113	0.130101996	0.185895145	0.039189037	0.691431101	0.08776001	0.373344	-0.099537621	0.312371096	0.179796433	0.066461583	0.233408575	0.016561789	-0.001151759	0.990696281	0.054271874	0.582408752	0.113084388	0.250725982	-0.080346852	0.415202121	0.030535904	0.757149263	-0.01124398	0.909363917	-0.063903562	0.517217422	-0.000891597	0.992797763
IMP4	blue	-0.239992423	0.013666787	-0.153983347	0.116801514	-0.213796657	0.028529566	0.227493611	0.019600878	-0.109195708	0.267495537	-0.282669612	0.003481709	-0.125652604	0.201527379	-0.151618087	0.122596582	-0.185888576	0.0576207	-0.321286357	0.000832193	-0.090562684	0.358214496	-0.122707222	0.212382047	-0.082483647	0.402865213	0.477255963	2.64E-07	0.384264767	5.19E-05	0.176775411	0.071237467	0.26038012	0.007305165	0.107152493	0.276604474	0.150700096	0.124904435	0.22087552	0.02355876
TMEM176A	blue	0.607428384	6.41E-12	0.532021731	5.20E-09	0.618604547	2.03E-12	-0.609594953	5.15E-12	0.269155136	0.005495844	0.202205704	0.038582794	0.493601417	8.78E-08	0.261556185	0.007035515	0.45031997	1.44E-06	0.633152374	4.25E-13	0.485611024	1.51E-07	0.416146044	1.01E-05	0.566535035	2.99E-10	-0.400792243	2.27E-05	-0.271556287	0.005075944	-0.372724748	9.02E-05	-0.322800534	0.000783649	-0.192160844	0.049549234	-0.22526177	0.020866335	-0.101944096	0.300757455
SLC25A21-AS1	blue	-0.567085473	2.85E-10	-0.443330624	2.18E-06	-0.5484652	1.39E-09	0.535484089	3.96E-09	-0.267258981	0.005848974	-0.407180345	1.63E-05	-0.446269517	1.83E-06	-0.191322809	0.050570294	-0.22615726	0.020350404	-0.424086948	6.54E-06	-0.479249641	2.31E-07	-0.50217314	4.82E-08	-0.464825254	5.87E-07	0.26453111	0.006392342	0.382302192	5.71E-05	0.290458613	0.002649089	0.184942482	0.058926821	0.289803983	0.002711435	-0.060183151	0.541951332	0.089135462	0.365870883
ITGA5	blue	0.289150972	0.00277494	0.157148749	0.109380487	0.242138071	0.012823722	-0.21579472	0.027043693	0.11038272	0.262298036	0.332629204	0.000526491	0.063321288	0.521050104	-0.048933908	0.620093237	0.455270045	1.06E-06	0.50767929	3.25E-08	0.44593611	1.87E-06	0.136078453	0.166313939	0.299564055	0.00190604	-0.297403264	0.002062877	-0.281406058	0.003636963	-0.219518535	0.024449691	-0.116589915	0.236241163	-0.286859567	0.003008505	-0.191625754	0.0501992	-0.102194848	0.299563849
CFD	blue	0.393789202	3.24E-05	0.213796699	0.028529534	0.329642783	0.000594954	-0.330148175	0.000582822	0.367909597	0.000112849	0.053971695	0.584499724	0.154292353	0.116060348	-0.023095339	0.815097476	0.140543968	0.152712365	0.416851494	9.72E-06	0.18525589	0.058491492	0.165397925	0.091762853	0.467697608	4.89E-07	-0.198710319	0.042142215	-0.261489868	0.007050482	0.101109944	0.304750539	0.038004078	0.700308984	-0.391618346	3.61E-05	-0.157268894	0.109106228	0.118870051	0.227138687
PLOD1	blue	0.1007805	0.306337092	-0.029907711	0.76199496	0.03828372	0.698210173	-0.028721862	0.771167219	0.076588362	0.437427661	-0.167732193	0.087208804	-0.048121091	0.625922151	-0.107256778	0.276134574	-0.087761641	0.37333508	0.167079828	0.088463054	-0.072946385	0.459593507	-0.018087877	0.854686699	0.211226929	0.030541922	-0.084204774	0.393087438	-0.134641851	0.170875082	-0.117257216	0.23355133	0.291715237	0.002533015	-0.195286372	0.045890244	-0.102912439	0.296165273	0.103109502	0.295236432
PENK	blue	0.345312531	0.000308948	0.251849508	0.009549878	0.324115138	0.000743619	-0.328742111	0.00061715	0.456356017	9.95E-07	0.238602889	0.014238143	0.233016273	0.016749908	0.145152161	0.13956872	0.315280893	0.001053009	0.514147256	2.02E-08	0.229253202	0.018650292	0.069737378	0.479626923	0.236434859	0.015171078	-0.305232211	0.001544571	-0.330263928	0.000580076	-0.267769444	0.005751978	-0.12669758	0.197773811	-0.28196912	0.003567029	-0.122537792	0.213018867	-0.046729744	0.635953359
PBXIP1	blue	0.425224111	6.14E-06	0.228010481	0.019317417	0.354403596	0.000207887	-0.337889155	0.000423227	0.516861023	1.66E-08	0.095496516	0.332519581	0.174368846	0.075237134	0.119691438	0.223920828	0.589329654	3.75E-11	0.832738063	3.36E-28	0.284860292	0.003226567	0.138007764	0.160331235	0.338253699	0.000416812	-0.602665615	1.03E-11	-0.481154088	2.04E-07	-0.301464159	0.001777127	-0.237257635	0.014810961	-0.384064083	5.24E-05	-0.159670056	0.103736608	-0.082480568	0.402882827
L3MBTL3	blue	-0.143616162	0.143850835	-0.042599299	0.666116767	-0.100960083	0.305471579	0.103841188	0.291804526	-0.06952199	0.480988169	-0.097236371	0.323745624	0.02694931	0.784936091	-0.056290783	0.568435769	-0.557845656	6.33E-10	-0.362014118	0.000147831	-0.414944541	1.08E-05	-0.167595469	0.087470494	-0.181859078	0.063352602	0.125061344	0.203673733	0.130926281	0.183098879	-0.043310653	0.660882148	-0.076852317	0.435845098	0.380596057	6.20E-05	0.017499801	0.859361808	0.025327606	0.797591676
TDRP	blue	-0.053084823	0.590697464	0.04019348	0.683938198	-0.00685715	0.944651665	0.035340201	0.720413458	-0.076328694	0.4389877	0.031324635	0.751078535	0.023017365	0.815710667	0.030095133	0.760548267	-0.099736383	0.311400989	-0.099493616	0.31258614	-0.144458103	0.141491511	-0.110169625	0.263226004	-0.097961521	0.320133038	-0.145758037	0.137906481	-0.056952665	0.563889471	0.035169178	0.72171088	-0.143384663	0.144504733	0.138420849	0.159071376	-0.116613702	0.23614491	0.140085827	0.154068165
SNHG3	blue	-0.263582951	0.00659143	-0.134857002	0.17018617	-0.216155292	0.026782686	0.207997957	0.033239659	-0.307511737	0.001417654	-0.115490928	0.240717991	-0.139511064	0.155781817	-0.070228474	0.476530983	-0.396166127	2.87E-05	-0.591126043	3.16E-11	-0.121181389	0.218166049	-0.038168951	0.69907128	-0.249700696	0.01020304	0.624009126	1.15E-12	0.531104501	5.59E-09	0.544003232	2.00E-09	0.347068627	0.000286453	0.046726612	0.635976017	-0.129620678	0.18754226	0.074133972	0.452298331
SMTN	blue	0.332716552	0.000524602	0.10720186	0.276381961	0.238529835	0.014268748	-0.220096553	0.024066735	0.428975447	4.97E-06	0.021589511	0.826958582	0.034653741	0.725625893	0.060051629	0.542836234	0.521064427	1.21E-08	0.770905549	6.72E-22	0.268670571	0.005584235	0.020327818	0.836926848	0.238703318	0.014196163	-0.41476263	1.09E-05	-0.356957649	0.000185589	-0.108665332	0.269840257	-0.045008138	0.648457151	-0.505638541	3.76E-08	-0.267777584	0.005750443	-0.011876403	0.904289569
AP3S1	blue	0.194354827	0.046956542	0.11024132	0.262913545	0.165266534	0.092024685	-0.175225686	0.073792864	0.268248088	0.00566233	-0.020358877	0.836681139	0.136830787	0.163961613	0.066519727	0.500176346	-0.311425485	0.001221654	0.071524943	0.468409925	-0.117159804	0.23394265	0.09731756	0.323339857	0.055913856	0.571032473	-0.068512527	0.487395459	0.120748667	0.219826492	-0.185213116	0.05855075	-0.019715985	0.841770164	0.084655387	0.390551096	-0.281375166	0.003640836	0.033257119	0.736269254
QSOX1	blue	0.468801719	4.56E-07	0.288565247	0.002833037	0.410973344	1.33E-05	-0.412325385	1.24E-05	0.331914869	0.000542175	0.192097907	0.04962532	0.269365053	0.00545794	0.2105281	0.031109509	0.37136544	9.61E-05	0.556660451	7.00E-10	0.414913222	1.08E-05	0.411483218	1.30E-05	0.488071692	1.28E-07	-0.209718677	0.031778044	-0.231617125	0.017435963	-0.257797459	0.007929603	-0.152828443	0.11960406	-0.257120378	0.008100909	-0.062031386	0.529591609	-0.098488207	0.317525522
HEATR3	blue	-0.170827725	0.081448827	-0.107771409	0.273823532	-0.151182432	0.123687703	0.14444142	0.141537974	-0.037389048	0.704932927	-0.122790828	0.212068304	-0.055094024	0.576699552	-0.096099562	0.329461482	-0.451194844	1.36E-06	-0.386451433	4.66E-05	-0.164581788	0.09339881	-0.115319156	0.241423006	-0.084227707	0.392958119	0.4284039	5.14E-06	0.299391131	0.001918182	0.046183038	0.639913167	0.224352754	0.021401508	0.193205426	0.048300435	-0.098090858	0.319491446	-0.109315626	0.266967314
SLC16A2	blue	0.456924666	9.60E-07	0.22016491	0.024021787	0.367296267	0.000116093	-0.350253586	0.000249468	0.313986373	0.001107108	0.249795897	0.010173294	0.172290622	0.078834708	0.067648789	0.492913642	0.610938896	4.49E-12	0.79774288	2.31E-24	0.358212154	0.000175467	0.167037334	0.088545248	0.307699212	0.00140765	-0.665483006	9.62E-15	-0.561773746	4.52E-10	-0.400202464	2.34E-05	-0.334374191	0.000489915	-0.341383912	0.000365297	-0.005435102	0.956116997	-0.082652426	0.40190007
SREBF1	blue	-0.226107858	0.020378578	-0.221633238	0.023073466	-0.243116014	0.012454759	0.214134179	0.028273808	0.099939278	0.310412727	0.061344128	0.534170978	-0.18961026	0.052710909	-0.166063059	0.090446436	-0.274460096	0.004606477	-0.2384713	0.014293312	-0.216702439	0.026390718	-0.146534894	0.135797202	-0.237861291	0.014551491	0.130070583	0.186002321	-0.11794014	0.230820751	0.109784576	0.264908438	0.241586156	0.013036129	-0.007333315	0.940814969	0.164349627	0.093868367	0.164044629	0.094488073
ZNF544	blue	-0.458693282	8.61E-07	-0.330871306	0.000565858	-0.428536873	5.10E-06	0.420688471	7.88E-06	-0.383986053	5.26E-05	-0.168740774	0.085297561	-0.268536417	0.005608929	-0.132453086	0.17800078	-0.424280183	6.47E-06	-0.640483694	1.87E-13	-0.292399451	0.002471761	-0.231266024	0.017611884	-0.404800125	1.84E-05	0.63661483	2.90E-13	0.629275915	6.51E-13	0.133104736	0.175856869	0.287258696	0.002966592	0.333588605	0.000506083	-0.015425517	0.875889811	0.028220342	0.77505594
PLXNA3	blue	-0.169089271	0.084644977	-0.239813731	0.013739126	-0.222142126	0.022752363	0.233400281	0.016565747	-0.193356105	0.048122467	-0.138335201	0.159331984	-0.232109772	0.01719168	-0.14544131	0.138773544	-0.249907666	0.010138467	-0.353813872	0.000213377	-0.188774232	0.053782705	-0.034467065	0.727045537	-0.11871828	0.227736806	0.076670462	0.436935077	-0.204901223	0.036012965	0.449129971	1.54E-06	0.288176981	0.002872149	-0.144236914	0.142108481	0.444416822	2.04E-06	0.083570884	0.396671986
SPRY2	blue	0.450465777	1.42E-06	0.382526345	5.65E-05	0.452209667	1.28E-06	-0.452168273	1.28E-06	0.414510456	1.10E-05	0.221151122	0.023381245	0.338327905	0.000415517	0.211316453	0.030469847	0.390871493	3.75E-05	0.659555409	2.00E-14	0.239408009	0.013904612	0.109639552	0.265543996	0.404182971	1.90E-05	-0.52512452	8.87E-09	-0.331675905	0.000547516	-0.405262896	1.80E-05	-0.367466441	0.000115184	-0.167117115	0.088390982	-0.264521484	0.006394336	0.101616797	0.302320119
HIGD1A	blue	0.21181003	0.030075058	0.034238738	0.728783201	0.133332271	0.175112774	-0.144712248	0.140785123	0.21388844	0.028459823	0.122442337	0.213378243	0.065422614	0.507286751	0.005865718	0.952644078	0.056683828	0.565733959	0.279304217	0.003909	0.032608712	0.74122777	0.087913514	0.372505394	0.049145989	0.618576196	-0.265846784	0.006124922	-0.291601283	0.002543349	-0.339687881	0.000392432	-0.256089739	0.008367934	-0.042555276	0.666441246	0.369018157	0.0001072	-0.083742119	0.395701771
TTC6	blue	-0.208846468	0.032511983	-0.106546894	0.279343882	-0.171101561	0.080954293	0.158366377	0.106625699	-0.098207699	0.318912547	0.071203539	0.470416125	-0.137649545	0.161429762	-0.102435259	0.298422395	-0.317574057	0.000963056	-0.397857441	2.64E-05	-0.12043693	0.221028213	-0.108838017	0.269075322	-0.076770118	0.43633758	0.103792639	0.292031415	-0.126182999	0.199615846	0.550169378	1.21E-09	0.312403518	0.001176692	-0.171603985	0.080053191	0.174353343	0.075263474	0.126666927	0.197883196
NCS1	blue	0.391950079	3.55E-05	0.154178944	0.116331941	0.296183299	0.002156491	-0.282108018	0.003549964	0.371490605	9.55E-05	0.046509056	0.637550585	0.097992488	0.319979346	0.123639506	0.208902198	0.598885069	1.50E-11	0.814721712	4.01E-26	0.315437548	0.001046629	0.140727405	0.152172024	0.281074982	0.003678655	-0.446897567	1.76E-06	-0.307383907	0.001424513	-0.275168936	0.004497931	-0.187607273	0.055308671	-0.355315652	0.000199655	-0.234349498	0.016118029	-0.082351792	0.403620157
MRPL50	blue	-0.243103217	0.012459527	-0.213443202	0.028799499	-0.247858728	0.010793794	0.229451548	0.018545674	-0.288099669	0.002879995	-0.195623951	0.045508827	-0.160063966	0.102875829	-0.095847605	0.330736988	-0.382300978	5.71E-05	-0.451174458	1.36E-06	-0.249715472	0.010198418	-0.026195244	0.790813986	-0.250971653	0.009812139	0.38207474	5.77E-05	0.517448661	1.58E-08	0.033510211	0.73433672	0.068195223	0.489418799	0.398975141	2.49E-05	-0.123451113	0.209602091	-0.030283262	0.759096951
TTC38	blue	-0.359481519	0.000165748	-0.189955743	0.052273163	-0.29808417	0.00201224	0.302069096	0.001737775	-0.196856181	0.044138854	-0.125229526	0.203061546	-0.179046912	0.067621542	-0.089700632	0.362827051	-0.208168333	0.033092454	-0.328540463	0.000622222	-0.182416857	0.06253253	-0.306435866	0.001476325	-0.289479844	0.002742792	0.32210641	0.000805571	0.224442732	0.021348014	0.156527679	0.110806801	0.212343687	0.029653093	0.129173759	0.189081144	-0.022846485	0.817054849	0.042439475	0.667295074
PHRF1	blue	-0.254137864	0.008894968	-0.182052347	0.063067463	-0.236740368	0.015036485	0.229520294	0.018509532	-0.179246167	0.067311585	-0.027073376	0.783970149	-0.160384387	0.102179776	-0.076640838	0.43711278	-0.028560052	0.772421254	-0.31433763	0.001092184	-0.00645327	0.947906916	-0.064046495	0.516278801	-0.0853327	0.386757216	0.416370059	9.97E-06	0.136542228	0.164860913	0.455840738	1.03E-06	0.207052856	0.034066289	-0.024902868	0.800915109	0.15777459	0.107957726	-0.051717553	0.600310297
MARVELD1	blue	0.41659212	9.85E-06	0.22589184	0.020502168	0.34857599	0.00026836	-0.336103292	0.000455989	0.288237196	0.002866051	-0.009190118	0.925867517	0.168193634	0.086330197	0.171647889	0.079974832	0.730993414	8.55E-19	0.829073823	9.30E-28	0.308657073	0.00135753	0.143091711	0.145335425	0.319222052	0.000902804	-0.477529755	2.59E-07	-0.281001969	0.003687907	-0.232946847	0.016783391	-0.271998303	0.005001839	-0.346231298	0.000296983	-0.219701631	0.024327825	-0.108054501	0.272557828
LETMD1	blue	-0.391171127	3.69E-05	-0.344017365	0.000326571	-0.399134244	2.47E-05	0.405797967	1.75E-05	-0.332128966	0.00053743	-0.445579064	1.91E-06	-0.32140752	0.000828209	-0.126417079	0.19877639	-0.276142469	0.004352575	-0.410983796	1.33E-05	-0.371930186	9.36E-05	-0.309190711	0.001330316	-0.33921233	0.000400366	0.350382605	0.000248067	0.450134737	1.45E-06	0.330767162	0.000568273	0.361734583	0.000149716	0.056897255	0.564269405	-0.020244183	0.837588552	0.157750894	0.108011332
RARRES2	blue	0.550227958	1.20E-09	0.362634921	0.000143722	0.495396169	7.75E-08	-0.482589311	1.85E-07	0.60097977	1.22E-11	0.182915754	0.061806375	0.268859795	0.005549569	0.161362401	0.100078048	0.468324963	4.70E-07	0.749233829	3.85E-20	0.49601508	7.43E-08	0.237956502	0.014510929	0.48379717	1.71E-07	-0.351181207	0.000239557	-0.381418167	5.96E-05	-0.021256484	0.829587136	0.067495693	0.49389516	-0.684814322	7.91E-16	-0.358222193	0.000175388	-0.044453555	0.652506117
CAMSAP3	blue	-0.362139263	0.000146994	-0.375213353	8.02E-05	-0.400401585	2.31E-05	0.399973619	2.37E-05	-0.187133581	0.055938154	-0.189574482	0.052756413	-0.355306035	0.00019974	-0.227979568	0.019334271	-0.370072216	0.000102073	-0.518435091	1.47E-08	-0.24185706	0.012931491	-0.172890724	0.077782003	-0.202086038	0.038700351	0.382531916	5.65E-05	0.043023684	0.662991911	0.606285185	7.19E-12	0.468188189	4.74E-07	-0.136517848	0.164937063	0.428478972	5.12E-06	0.205980407	0.035025207
NECTIN2	blue	-0.281191281	0.003663962	-0.162087089	0.098542737	-0.240517231	0.013456244	0.242086311	0.012843514	-0.214447267	0.028038307	-0.054451657	0.581158079	-0.147408821	0.133453809	-0.139079942	0.157076529	-0.102758161	0.296893792	-0.249350816	0.01031302	0.038362912	0.697616217	-0.135214781	0.169045115	-0.109062036	0.268085176	0.219726107	0.024311573	0.169186944	0.084462793	-0.088382945	0.369948001	0.225382966	0.020795858	0.164913227	0.092731677	-0.082543118	0.402524974	-0.054982383	0.577473283
VWA1	blue	0.166839118	0.08892945	0.116439816	0.236849159	0.153742939	0.117380671	-0.129826567	0.186836396	0.019089011	0.846739469	0.007776097	0.937248461	0.036168121	0.714143893	-0.074460487	0.450303955	0.471302727	3.89E-07	0.350710526	0.000244539	0.412514087	1.23E-05	0.168973819	0.084860727	0.145141816	0.139597232	-0.121198841	0.218099271	-0.199960566	0.040838842	0.017460933	0.859670977	0.119517762	0.224598525	-0.380987505	6.08E-05	-0.124537765	0.20558804	-0.006416555	0.948202883
PGAP2	blue	-0.367525271	0.000114872	-0.370246998	0.000101246	-0.400613605	2.29E-05	0.413718984	1.15E-05	-0.357564408	0.000180628	-0.249699896	0.01020329	-0.385771456	4.82E-05	-0.216291723	0.026684488	-0.316303185	0.001012002	-0.547782498	1.47E-09	-0.213423889	0.028814311	-0.1282833	0.192174577	-0.277088914	0.0042153	0.558486919	5.99E-10	0.283490896	0.00338401	0.560657044	4.98E-10	0.601233065	1.19E-11	-0.174445082	0.075107718	-0.014531574	0.883029712	0.081989301	0.405699928
AC100826.1	blue	-0.326019569	0.00068894	-0.225286386	0.020852004	-0.299204208	0.001931386	0.272829572	0.004865081	-0.105117647	0.285880887	-0.12745747	0.19507611	-0.210886586	0.030817243	-0.090824971	0.356818327	-0.279093708	0.003937225	-0.34350679	0.00033377	-0.281135012	0.003671064	-0.12235062	0.213723951	-0.291962514	0.002510721	0.16513579	0.092285814	0.092440997	0.348290836	0.037252668	0.705959722	0.031550724	0.749341146	0.312577354	0.00116886	0.253626547	0.009037771	0.169553985	0.083780967
AFDN-DT	blue	-0.306749727	0.001458985	-0.317466389	0.000967118	-0.338964995	0.000404551	0.341432859	0.00036454	-0.202693139	0.038107034	-0.165069363	0.09241871	-0.304527085	0.001585868	-0.146432991	0.136072476	-0.398929285	2.49E-05	-0.473980567	3.27E-07	-0.344245219	0.000323405	-0.186301483	0.057058147	-0.293689598	0.002359881	0.286139602	0.003085457	0.152278446	0.120956824	0.50334919	4.43E-08	0.35322739	0.000218969	-0.024233115	0.806162902	0.219705352	0.024325353	0.14195156	0.148602759
CBX7	blue	0.382086403	5.77E-05	0.211917992	0.029989284	0.322283085	0.000799939	-0.313499856	0.001128086	0.411149514	1.32E-05	0.138235547	0.159635608	0.151427761	0.12307235	0.157357069	0.108905287	0.705432855	4.41E-17	0.828156049	1.20E-27	0.326766233	0.000668526	0.069837298	0.47899614	0.29555041	0.002206553	-0.571813634	1.87E-10	-0.44271282	2.26E-06	-0.154538399	0.115472807	-0.216798703	0.026322263	-0.471608874	3.81E-07	-0.201131091	0.039649257	-0.077167148	0.433961758
MIR100HG	blue	0.674648997	3.01E-15	0.401728595	2.16E-05	0.584053799	6.15E-11	-0.579546913	9.32E-11	0.570514083	2.10E-10	0.241937886	0.012900413	0.356431308	0.000189994	0.200173118	0.040620641	0.429680729	4.78E-06	0.847085562	4.88E-30	0.458416418	8.76E-07	0.394200141	3.17E-05	0.443797958	2.12E-06	-0.49301499	9.14E-08	-0.294819519	0.002265671	-0.428209547	5.19E-06	-0.349325532	0.000259761	-0.281734586	0.003596011	-0.333187589	0.000514523	-0.129266096	0.188762447
TRIB3	blue	-0.228802568	0.018889872	-0.271976939	0.005005398	-0.271988769	0.005003427	0.253186205	0.009162364	-0.14808356	0.131665717	-0.217001559	0.026178505	-0.204257146	0.036613553	-0.096345643	0.328218759	-0.397128496	2.73E-05	-0.499039152	6.01E-08	-0.216465389	0.026559933	0.08152198	0.408390441	-0.190806575	0.051207873	0.605116837	8.08E-12	0.526407774	8.04E-09	0.317542555	0.000964243	0.35478388	0.000204417	0.166946844	0.088720481	0.023148514	0.814679379	0.037144338	0.706775711
TIMP3	blue	0.612687101	3.76E-12	0.329620446	0.000595495	0.511238392	2.51E-08	-0.511934636	2.38E-08	0.400390371	2.31E-05	0.195761613	0.045354046	0.289571781	0.002733865	0.108451452	0.270789715	0.398952328	2.49E-05	0.742970513	1.15E-19	0.265361575	0.006222366	0.330201785	0.000581549	0.625587678	9.69E-13	-0.492645093	9.38E-08	-0.489701642	1.15E-07	-0.3680305	0.00011222	-0.363811443	0.000136224	-0.225729327	0.020595571	-0.040258053	0.683457542	0.026022959	0.79215859
ANAPC16	blue	-0.153728529	0.117415455	-0.0630075	0.523121506	-0.11754848	0.232384004	0.117942006	0.230813321	0.020315942	0.837020804	-0.215628826	0.027164503	-0.091533698	0.353062661	0.024181732	0.806565871	0.276971606	0.004232102	0.163206875	0.096206889	-0.100862057	0.305943827	-0.26157071	0.00703224	-0.122465234	0.213291999	-0.194314179	0.047003534	0.213586104	0.028690105	-0.055197665	0.575981691	-0.143557051	0.14401759	0.091520638	0.353131647	-0.337547241	0.000429327	-0.001550138	0.987478468
TPD52	blue	-0.156854658	0.110054086	-0.207357459	0.033797999	-0.197844066	0.043065469	0.199320746	0.041501581	-0.291285359	0.002572196	-0.144406199	0.141636108	-0.123833624	0.208182782	-0.124485502	0.205779828	-0.449215266	1.53E-06	-0.415160411	1.06E-05	-0.359132885	0.000168367	-0.070219622	0.47658669	-0.212183447	0.029779265	0.102855778	0.296432697	0.008916672	0.928067294	0.058500022	0.553328939	-0.019638721	0.842382219	0.2051081	0.035821822	0.594851613	2.21E-11	0.099853399	0.310830776
SPRYD4	blue	-0.351474231	0.000236503	-0.324745745	0.000725088	-0.367145689	0.000116902	0.355175062	0.000200904	-0.107905506	0.273223493	-0.004786514	0.961349383	-0.361440796	0.000151722	-0.277464841	0.004161857	-0.422245742	7.24E-06	-0.409163761	1.47E-05	-0.187823068	0.055023839	-0.289292255	0.002761088	-0.23614755	0.015298607	0.383732639	5.33E-05	0.056491292	0.567056705	0.072793708	0.46053607	0.492738007	9.32E-08	-0.020889859	0.832483042	-0.076971719	0.435130282	0.086060224	0.382706873
EIF2AK1	blue	-0.228355133	0.019130371	-0.303907814	0.00162296	-0.289133819	0.002776626	0.291326112	0.002568459	-0.283473206	0.003386089	-0.249843428	0.01015847	-0.213025354	0.029121402	-0.138460981	0.158949373	-0.526135986	8.21E-09	-0.555694686	7.59E-10	-0.395536894	2.96E-05	0.079163357	0.422128697	-0.355058993	0.00020194	0.468531661	4.64E-07	0.400244535	2.33E-05	0.107994413	0.27282615	0.041368205	0.675213838	0.423921223	6.60E-06	0.177528701	0.070021413	0.008425185	0.93202248
THTPA	blue	-0.256758798	0.008193721	-0.283821142	0.003345423	-0.293575684	0.002369572	0.290371142	0.002657344	-0.08212809	0.404902893	-0.07730421	0.433143301	-0.308472938	0.001367037	-0.174329109	0.075304662	-0.324003147	0.000746955	-0.298096368	0.002011343	-0.261032465	0.007154487	-0.184512872	0.05952786	-0.142361187	0.147422587	0.282953311	0.003447678	-0.164169256	0.094234461	0.239333993	0.013934987	0.262131055	0.006906941	0.023718507	0.810200933	0.205070506	0.035856493	0.046332392	0.63883038
RBP4	blue	0.04422087	0.654207953	-0.059647653	0.545558682	-0.008535774	0.931132375	0.000835176	0.993253517	0.08260455	0.402173704	-0.076683573	0.436856441	-0.100808161	0.306203677	-0.059850913	0.544188054	0.149733203	0.127371171	0.182217424	0.062824745	0.075249103	0.445507347	0.093608173	0.342211924	0.089253129	0.365235875	-0.005252411	0.957590652	0.02748915	0.780735463	-0.009385873	0.924293076	0.082067032	0.405253422	-0.072622246	0.461595868	-0.094132631	0.339502339	-0.126927185	0.196955866
AC007383.2	blue	-0.378174315	6.96E-05	-0.348449875	0.000269832	-0.394510527	3.12E-05	0.390213829	3.87E-05	-0.369275574	0.000105926	-0.423989683	6.57E-06	-0.351933701	0.000231786	-0.169273022	0.084302497	-0.226998661	0.019875666	-0.483793611	1.71E-07	-0.308802371	0.00135007	-0.096555367	0.327162011	-0.35451924	0.000206826	0.423055225	6.92E-06	0.556689866	6.98E-10	0.335758462	0.000462577	0.266875832	0.005922729	0.284307233	0.003289345	-0.112961911	0.251242861	0.022945679	0.816274498
TRAF4	blue	-0.309818174	0.001298952	-0.058709151	0.551909018	-0.199725371	0.041081427	0.178366406	0.068688856	-0.206095353	0.034921354	0.289202905	0.002769841	-0.044447009	0.652553974	-0.002785877	0.977498584	-0.296154296	0.002158763	-0.561536768	4.61E-10	0.051549076	0.60149961	0.000461316	0.996273498	-0.26076566	0.007215778	0.552963096	9.56E-10	0.426008994	5.87E-06	0.357326024	0.000182562	0.218716337	0.024989786	0.171522256	0.080199223	-0.112418948	0.253543117	-0.090496608	0.358566754
LIG3	blue	-0.25099	0.009806593	-0.146995721	0.134557645	-0.215946515	0.02693355	0.191951228	0.049803017	-0.138722448	0.158156209	-0.051222437	0.6038084	-0.093797182	0.341233856	-0.107907173	0.273216039	-0.499078542	5.99E-08	-0.470833858	4.01E-07	-0.321485155	0.000825666	-0.161024616	0.100800067	-0.170051318	0.082864119	0.270573824	0.005244168	0.057326261	0.561330982	0.125168767	0.203282558	0.103077594	0.295386697	0.246397399	0.011283572	0.273596759	0.004741834	-0.01929945	0.845070883
HLA-DRB5	blue	0.351492112	0.000236317	0.449637676	1.50E-06	0.435162779	3.50E-06	-0.439733121	2.69E-06	0.200181566	0.040611988	0.061576408	0.532621035	0.445096398	1.96E-06	0.302422166	0.001715173	0.141389995	0.150232212	0.342017172	0.000355617	0.236568734	0.015111971	0.156976811	0.10977391	0.427915511	5.28E-06	-0.182606774	0.062255286	-0.14826477	0.131188634	-0.176617948	0.071493805	-0.207244647	0.033897153	-0.114364312	0.245368144	-0.105351841	0.284802828	0.024301006	0.805630549
TBL1X	blue	0.449517784	1.51E-06	0.178406449	0.068625676	0.340546946	0.000378464	-0.337360827	0.000432687	0.325269713	0.000710014	0.035022508	0.72282419	0.195504745	0.045643211	0.201594414	0.039186463	0.331156782	0.000559287	0.761941747	3.78E-21	0.036703313	0.710101128	0.098693144	0.316514637	0.336108663	0.000455887	-0.469134975	4.47E-07	-0.340269565	0.000382923	-0.502097316	4.84E-08	-0.49510681	7.91E-08	-0.008240711	0.933507449	0.076298456	0.43916957	-0.040707716	0.680113908
C2orf40	blue	0.485797702	1.50E-07	0.281450273	0.003631428	0.416301799	1.00E-05	-0.417317619	9.47E-06	0.561140865	4.77E-10	0.205825355	0.035165705	0.22804474	0.019298754	0.260392966	0.00730217	0.418031197	9.11E-06	0.759186326	6.33E-21	0.261561495	0.007034317	0.164902812	0.092752584	0.316009754	0.001023621	-0.455790353	1.03E-06	-0.320676923	0.000852495	-0.284574769	0.003258841	-0.236733577	0.015039465	-0.347443497	0.000281851	-0.239180158	0.013998305	-0.131065541	0.182629509
PTGER2	blue	0.57580511	1.31E-10	0.437852246	3.00E-06	0.550203458	1.20E-09	-0.566812584	2.92E-10	0.36651072	0.000120373	0.255354517	0.008563133	0.408063991	1.55E-05	0.236695336	0.015056258	0.331664774	0.000547766	0.728404544	1.30E-18	0.411841086	1.27E-05	0.339869738	0.000389436	0.488389633	1.25E-07	-0.399191875	2.46E-05	-0.37492087	8.13E-05	-0.426041773	5.86E-06	-0.372216479	9.23E-05	-0.163133389	0.096358827	-0.218127034	0.025393001	-0.135443456	0.168318775
PJA1	blue	0.12436519	0.206221823	0.133188589	0.175582379	0.139864897	0.15472519	-0.137529702	0.161798526	0.020668535	0.834232327	0.027665144	0.779367365	0.122187804	0.214338632	0.122823965	0.211944045	0.558899551	5.78E-10	0.497964506	6.48E-08	0.120891271	0.219278306	-0.051984845	0.59842558	0.093000217	0.345369902	-0.288374793	0.002852162	-0.198876641	0.041966851	-0.315378654	0.001049023	-0.430336363	4.61E-06	0.037631754	0.703106908	-0.046439282	0.638055919	-0.12312244	0.210827139
ACKR3	blue	0.658319544	2.32E-14	0.473656706	3.34E-07	0.614378947	3.16E-12	-0.632341227	4.65E-13	0.536064408	3.79E-09	0.460716052	7.60E-07	0.442873662	2.24E-06	0.221337668	0.023261742	0.244132772	0.012081007	0.54107457	2.54E-09	0.454232027	1.13E-06	0.469124513	4.47E-07	0.598994315	1.48E-11	-0.344744028	0.000316573	-0.291958955	0.002511041	-0.177024962	0.070832735	-0.250323957	0.010009672	-0.270940752	0.005180768	-0.191314388	0.050580641	-0.205629445	0.035343905
ARHGAP10	blue	0.568440196	2.53E-10	0.261983576	0.006939726	0.450449823	1.42E-06	-0.431931994	4.21E-06	0.583712206	6.35E-11	0.095685728	0.331558131	0.212987968	0.029150352	0.123566592	0.209172881	0.374340368	8.36E-05	0.828073354	1.22E-27	0.260139118	0.007361536	0.23347228	0.016531414	0.413247357	1.18E-05	-0.495557972	7.67E-08	-0.363834701	0.00013608	-0.395103662	3.03E-05	-0.183646186	0.060755635	-0.38552217	4.88E-05	-0.230593247	0.017953269	0.036430356	0.712162011
ARHGEF17	blue	0.404796126	1.84E-05	0.220672559	0.023690222	0.339346787	0.000398108	-0.334868945	0.000479978	0.287618586	0.002929251	0.055642652	0.572904278	0.175350985	0.073583548	0.166545286	0.089501418	0.720219255	4.75E-18	0.844671984	1.02E-29	0.294015421	0.002332358	0.125642525	0.201563829	0.370031377	0.000102268	-0.545407577	1.79E-09	-0.385014304	5.00E-05	-0.237472512	0.014718143	-0.396338161	2.85E-05	-0.251604513	0.009622444	-0.157199973	0.109263491	-0.115510856	0.240636293
CLU	blue	0.493226167	9.01E-08	0.327587069	0.000646725	0.445446942	1.92E-06	-0.447401824	1.71E-06	0.574779335	1.44E-10	0.179240194	0.06732086	0.304800575	0.001569733	0.179348115	0.067153443	0.558321085	6.08E-10	0.864592985	1.48E-32	0.39111522	3.70E-05	0.163505652	0.095591083	0.36304909	0.00014104	-0.5215767	1.16E-08	-0.396122111	2.88E-05	-0.318022606	0.000946304	-0.266843663	0.005928959	-0.403367904	1.99E-05	-0.250080876	0.010084703	-0.11559142	0.240306198
CACNA1H	blue	0.112676569	0.252449915	-0.032698062	0.740543854	0.043205624	0.661654	-0.026605746	0.78761267	0.099682436	0.311664096	-0.020954198	0.831974672	-0.055440057	0.574304417	0.055088719	0.576736309	0.448804923	1.57E-06	0.439803364	2.68E-06	0.122084967	0.214727521	0.048936256	0.620076431	0.040353262	0.682749069	-0.310776378	0.001252352	-0.29417141	0.002319285	-0.012774917	0.897086861	-0.102700693	0.297165467	-0.289819485	0.002709943	-0.079701412	0.418971418	-0.050185432	0.611164151
LGALS1	blue	0.645636744	1.04E-13	0.417121045	9.57E-06	0.576726258	1.21E-10	-0.562829512	4.13E-10	0.612466947	3.84E-12	0.179298954	0.067229664	0.326220656	0.000683387	0.157548014	0.108471138	0.498142107	6.40E-08	0.792526126	7.42E-24	0.539488893	2.88E-09	0.359960535	0.000162212	0.563565093	3.87E-10	-0.42579063	5.95E-06	-0.411910976	1.27E-05	-0.06094906	0.536812297	0.01807764	0.854768035	-0.665698894	9.36E-15	-0.359242301	0.000167541	-0.075205007	0.44577479
LAPTM4B	blue	0.411789207	1.28E-05	0.356208148	0.000191891	0.416936512	9.67E-06	-0.428097555	5.23E-06	0.262882838	0.006741941	0.163274778	0.09606666	0.383209814	5.46E-05	0.271939706	0.005011607	0.572985481	1.69E-10	0.612188303	3.95E-12	0.449950067	1.47E-06	0.290917148	0.00260619	0.331406698	0.000553591	-0.308836179	0.00134834	-0.127693067	0.194245136	-0.450170931	1.45E-06	-0.516288219	1.73E-08	0.009014939	0.9272767	0.110494655	0.261811483	-0.148137589	0.131523333
SLC25A23	blue	0.024076131	0.807394191	-0.17808712	0.069130823	-0.083937343	0.394597355	0.107766314	0.273846348	0.158317815	0.106734518	-0.184559584	0.059462265	-0.159591445	0.103909065	-0.013593898	0.890528962	0.007716597	0.937727653	0.270353072	0.005282643	-0.185146517	0.058643113	-0.210672522	0.030991484	-0.019697004	0.841920516	-0.19820895	0.042674541	-0.284191006	0.003302676	-0.151811329	0.122114975	0.101810556	0.30139439	-0.213922469	0.028434003	0.323157237	0.000772597	0.157005119	0.10970906
STX19	blue	-0.382206591	5.74E-05	-0.301774362	0.001756848	-0.371277655	9.65E-05	0.348359762	0.000270888	-0.161636342	0.099495488	-0.023559839	0.811446986	-0.29074217	0.002622486	-0.142635972	0.146634873	-0.432697378	4.03E-06	-0.503115811	4.50E-08	-0.263171735	0.006679468	-0.143349719	0.144603632	-0.388462164	4.22E-05	0.321657797	0.000820037	0.248823492	0.010480742	0.116549985	0.236402797	0.266201921	0.006054461	0.204751406	0.036151922	-0.051682323	0.600558905	-0.006693501	0.945970561
ZNF239	blue	-0.274737317	0.00456375	-0.1010489	0.305044113	-0.203785492	0.037058674	0.200842272	0.039940052	-0.062619357	0.525689489	0.011417164	0.907973971	-0.136195096	0.165947603	-0.078722134	0.424728	-0.27939176	0.003897316	-0.32155711	0.000823316	-0.082085668	0.405146416	-0.31323095	0.001139836	-0.140170838	0.153815909	0.311496364	0.001218344	0.058368858	0.554220405	0.349991382	0.000252337	0.297679454	0.0020422	-0.099638919	0.311876441	-0.072339859	0.463344212	0.023522176	0.811742824
ANGPT1	blue	0.430328901	4.61E-06	0.214730547	0.027826665	0.349936351	0.000252943	-0.3439845	0.00032703	0.34146249	0.000364083	0.044724671	0.650525453	0.209115519	0.032284074	0.121251523	0.21789777	0.548614658	1.37E-09	0.859917935	7.52E-32	0.150316987	0.125877396	0.066717413	0.498900702	0.30100207	0.001807729	-0.652650686	4.57E-14	-0.436953263	3.16E-06	-0.565258512	3.34E-10	-0.539553754	2.87E-09	-0.107831356	0.27355518	0.027979209	0.776927642	-0.061915126	0.530364891
MT-TC	blue	-0.069302735	0.482375973	0.055201815	0.575952955	-0.007466133	0.939745023	0.019633143	0.842426405	0.150595172	0.125170328	0.035722949	0.717512696	0.00464773	0.962469218	0.066636498	0.499422631	0.071833831	0.466486255	0.081494212	0.40855064	-0.120196946	0.221956489	-0.239540536	0.013850367	-0.059168199	0.548798421	-0.189718628	0.052573277	-0.042900774	0.663896332	-0.032757918	0.740085815	-0.030828052	0.754898908	-0.051932242	0.598796279	-0.075889308	0.44163461	0.071649597	0.467633095
LTF	blue	0.122398217	0.213544492	0.373213071	8.81E-05	0.269500385	0.005433627	-0.265205354	0.006254031	-0.006124539	0.950557116	0.119759499	0.22365564	0.371599938	9.50E-05	0.248209223	0.010679129	0.367242666	0.00011638	0.308224982	0.001379935	0.22734216	0.019684611	-0.067297211	0.495169179	0.098959915	0.315201866	-0.222128186	0.022761108	-0.021829338	0.825066839	-0.265231	0.006248823	-0.407027882	1.64E-05	0.069823781	0.479081447	-0.146594481	0.135636435	-0.233540343	0.016499015
PHF8	blue	-0.056259756	0.568649305	-0.165456685	0.09164595	-0.120558965	0.220557228	0.124959981	0.204043333	-0.041832849	0.671774802	-0.003628383	0.97069637	-0.075279337	0.445324028	-0.121398808	0.217335131	-0.472616495	3.57E-07	-0.26956325	0.005422366	-0.298229093	0.002001608	-0.03179654	0.747453586	-0.137796686	0.160977859	0.015433547	0.875825723	-0.218849549	0.024899399	0.019208021	0.845795746	0.035492602	0.719257969	0.025359623	0.797341301	0.512418007	2.30E-08	0.076883268	0.435659743
DPH1	blue	-0.395400754	2.99E-05	-0.399685594	2.40E-05	-0.431737473	4.26E-06	0.407195535	1.63E-05	-0.113004305	0.251063869	-0.072382749	0.463078428	-0.379338329	6.59E-05	-0.235549282	0.015567149	-0.259712165	0.007462348	-0.409074095	1.47E-05	-0.145602839	0.138330831	-0.249225603	0.010352632	-0.271668801	0.005056988	0.505629004	3.76E-08	0.100350752	0.308414791	0.53889759	3.02E-09	0.489345317	1.18E-07	-0.213922576	0.028433921	0.176611063	0.071505031	0.004999697	0.959629367
GAB2	blue	0.760210084	5.23E-21	0.458751413	8.58E-07	0.661432984	1.59E-14	-0.675393047	2.74E-15	0.540862741	2.58E-09	0.292743565	0.002441461	0.502547096	4.69E-08	0.282091965	0.003551932	0.022502435	0.819762839	0.585661592	5.29E-11	0.195158198	0.046035756	0.635934898	3.12E-13	0.475238584	3.01E-07	-0.374613713	8.25E-05	-0.31121674	0.001231451	-0.474114469	3.24E-07	-0.475763129	2.91E-07	0.028220307	0.77505621	-0.028399072	0.773669447	0.048045242	0.626467269
UBXN10-AS1	blue	0.189988828	0.052231399	-0.014800987	0.880876903	0.094813196	0.33600651	-0.06349513	0.519904326	0.339567155	0.000394432	-0.060920743	0.53700187	-0.093846662	0.340978099	-0.056524421	0.566828998	0.353796105	0.000213544	0.619516214	1.85E-12	0.112104103	0.254883549	-0.142050743	0.148316356	0.169233855	0.084375405	-0.384697457	5.08E-05	-0.337676296	0.000427015	-0.192075034	0.049652995	0.063926151	0.517069025	-0.417140824	9.56E-06	-0.203071172	0.037741448	0.078763635	0.424483117
SERTM2	blue	0.199102369	0.041729825	0.139707922	0.155193288	0.183882624	0.060418657	-0.155191552	0.113924294	-0.068469252	0.487671148	0.130838203	0.183396198	0.075203462	0.445784163	0.005453374	0.955969614	0.614636542	3.07E-12	0.483920056	1.70E-07	0.251427914	0.009675051	0.08977499	0.362427751	0.083349933	0.397925983	-0.43438145	3.66E-06	-0.180962922	0.064688493	-0.347538478	0.000280696	-0.401712166	2.16E-05	-0.012386983	0.900195642	-0.033683403	0.73301523	-0.168475024	0.085797884
C17orf58	blue	-0.138919672	0.157559881	-0.268896691	0.005542832	-0.221642814	0.023067388	0.229564785	0.018486175	-0.029924077	0.761868599	-0.133131782	0.175768302	-0.255363672	0.008560678	-0.184841425	0.059067754	-0.452333232	1.27E-06	-0.279451411	0.003889373	-0.310214868	0.001279472	-0.201274151	0.039505875	-0.089110697	0.366004618	0.071078914	0.471195288	-0.142679174	0.146511317	0.200975905	0.039805284	0.370690404	9.92E-05	-0.177040221	0.070808048	0.322773661	0.000784487	0.107562902	0.274758297
LMO4	blue	0.385534863	4.88E-05	0.174926957	0.074293838	0.304007584	0.001616931	-0.289165979	0.002773465	0.339371492	0.000397694	0.004032592	0.967433583	0.130735818	0.183742254	0.147725025	0.13261356	0.508454834	3.07E-08	0.789513088	1.43E-23	0.267666832	0.00577136	0.087529813	0.374603736	0.261786648	0.006983718	-0.492515372	9.46E-08	-0.281701241	0.003600149	-0.398493504	2.55E-05	-0.237786803	0.014583293	-0.262438349	0.00683907	-0.310441294	0.001268473	-0.100334731	0.308492428
ESYT1	blue	0.289000147	0.002789796	0.203737169	0.037104534	0.267425198	0.005817232	-0.27194144	0.005011317	0.171393134	0.080430372	0.114581224	0.244468039	0.209197336	0.032215036	0.227783753	0.019441321	0.396991466	2.75E-05	0.54894255	1.34E-09	0.142550071	0.146880781	0.20306378	0.037748569	0.188401677	0.054266065	-0.399081192	2.48E-05	-0.39059845	3.80E-05	-0.470647678	4.05E-07	-0.528102599	7.06E-09	0.065142725	0.509109056	0.188835517	0.053703533	-0.046314071	0.638963163
DYNC2LI1	blue	-0.285988076	0.003101876	-0.171460509	0.080309693	-0.248218649	0.01067606	0.25903872	0.007623842	0.001530071	0.987640557	-0.022087292	0.823033222	-0.223641142	0.02182864	-0.165797722	0.090969778	-0.330731413	0.000569104	-0.319529406	0.000891955	-0.302559158	0.001706475	-0.283785575	0.00334956	-0.284036123	0.003320517	0.076235907	0.439545908	-0.02911856	0.768095272	0.21321384	0.02897582	0.230183987	0.018163721	0.038757168	0.694661958	-0.154450876	0.115681541	0.110298717	0.262663577
PLA2G4A	blue	0.464546813	5.98E-07	0.491161114	1.04E-07	0.518988985	1.41E-08	-0.532741996	4.92E-09	0.122663805	0.212545103	0.224779971	0.02114854	0.461554719	7.21E-07	0.198484691	0.042381085	0.285261214	0.003181734	0.408405354	1.53E-05	0.407473669	1.60E-05	0.405680295	1.76E-05	0.399078515	2.48E-05	-0.305529192	0.001527471	-0.232951863	0.01678097	-0.32895431	0.000611853	-0.385798748	4.81E-05	-0.002107526	0.982976647	-0.181115659	0.064459204	-0.155672811	0.112793657
HDAC6	blue	-0.510142766	2.71E-08	-0.374750528	8.20E-05	-0.480288652	2.16E-07	0.477695991	2.56E-07	-0.30628518	0.001484716	-0.36138768	0.000152087	-0.413897951	1.14E-05	-0.231009885	0.01774119	0.072923084	0.45973729	-0.262825147	0.006754478	-0.247298684	0.010979253	-0.436904862	3.17E-06	-0.305575089	0.001524844	0.185465751	0.058201465	0.144576001	0.141163484	0.367045958	0.000117441	0.264083983	0.006485553	0.072195644	0.46423849	-0.083795706	0.395398438	-0.008828262	0.928778636
SPON2	blue	-0.116561632	0.236355641	-0.144305556	0.141916799	-0.141693046	0.149351211	0.146527849	0.13581622	-0.049970013	0.612697072	0.074546305	0.449780593	-0.169160108	0.084512817	-0.206727672	0.034354684	-0.349866504	0.000253714	-0.233723869	0.016411926	-0.213585119	0.028690858	-0.218524118	0.025120702	0.027153002	0.78335038	0.002213836	0.98211808	-0.301475749	0.001776366	0.134636931	0.170890859	0.272091376	0.004986358	-0.093677401	0.341853482	0.266282091	0.006038655	0.1821136	0.062977312
SEC23A	blue	0.621970457	1.43E-12	0.367890001	0.000112952	0.53710395	3.49E-09	-0.545049197	1.84E-09	0.432635836	4.04E-06	0.208864633	0.032496554	0.374527931	8.28E-05	0.257385333	0.008033488	0.417607989	9.33E-06	0.861061114	5.08E-32	0.230256222	0.018126422	0.335341654	0.000470657	0.414567504	1.10E-05	-0.631821979	4.93E-13	-0.347129948	0.000285695	-0.6348283	3.53E-13	-0.667353741	7.61E-15	0.0396454	0.688022995	-0.164223896	0.094123441	-0.172217292	0.078964122
PPP1R3B	blue	0.309222271	0.001328722	0.270755196	0.005212744	0.31486815	0.00106999	-0.313167317	0.001142632	0.393059487	3.36E-05	0.546546886	1.63E-09	0.246106915	0.011383215	0.10893872	0.268629917	0.22369599	0.02179546	0.498360575	6.30E-08	0.170957071	0.081214934	0.014402378	0.884062379	0.173471675	0.076773666	-0.581868084	7.53E-11	-0.440757839	2.53E-06	-0.415253606	1.06E-05	-0.448773374	1.58E-06	-0.055711062	0.572431851	-0.00604366	0.951209233	-0.055307147	0.575223832
CNN3	blue	0.532792353	4.90E-09	0.42767352	5.35E-06	0.521370826	1.18E-08	-0.515951202	1.77E-08	0.43176823	4.25E-06	0.485546095	1.52E-07	0.358813874	0.000170796	0.201196685	0.039583461	0.3151183	0.001059669	0.56842098	2.53E-10	0.417599407	9.33E-06	0.245261677	0.011677541	0.384966337	5.01E-05	-0.46315384	6.52E-07	-0.366846221	0.000118527	-0.278850871	0.00397001	-0.378257827	6.94E-05	-0.203052257	0.037759671	-0.134519824	0.171266724	-0.065197966	0.508749123
ADRB1	blue	-0.203743652	0.037098379	-0.071190432	0.470498042	-0.149085896	0.129043335	0.140763958	0.152064523	-0.005679844	0.954143046	0.007705591	0.937816294	-0.062357468	0.527425749	-0.066697756	0.499027467	-0.405314557	1.79E-05	-0.26722583	0.005855323	-0.347244674	0.000284283	-0.274874704	0.004542707	-0.161887354	0.09896403	-0.011351242	0.908503018	-0.029029424	0.768785209	0.044472707	0.652366121	0.051369413	0.602769041	0.17821176	0.068933297	0.084426001	0.391841001	0.159071769	0.105054773
SGCB	blue	0.576888487	1.19E-10	0.296734285	0.002113746	0.473947103	3.28E-07	-0.479428643	2.29E-07	0.536396208	3.69E-09	0.115248742	0.241712425	0.282332578	0.003522529	0.162634438	0.097395464	0.412548149	1.22E-05	0.845459973	8.05E-30	0.160648535	0.101608747	0.216427289	0.026587216	0.401593271	2.18E-05	-0.651967921	4.96E-14	-0.382028406	5.79E-05	-0.486816604	1.40E-07	-0.464391923	6.03E-07	-0.163065135	0.09650012	-0.145533805	0.138519905	-0.078751178	0.424556615
BAIAP3	blue	-0.385829553	4.81E-05	-0.301731337	0.001759648	-0.373215943	8.81E-05	0.373888321	8.54E-05	-0.251820932	0.009558317	-0.202325765	0.038465149	-0.300094279	0.001869241	-0.050661846	0.607779956	-0.26702909	0.005893128	-0.473247819	3.43E-07	-0.197231973	0.043727944	-0.120267263	0.221684216	-0.414240274	1.12E-05	0.499817701	5.69E-08	0.353695032	0.000214499	0.554559048	8.36E-10	0.389628287	3.99E-05	-0.043122829	0.662262707	-0.006865875	0.944581348	0.065063005	0.509628713
EID2	blue	-0.200381193	0.04040798	-0.206156838	0.03486591	-0.220758496	0.023634483	0.217333633	0.025944616	-0.148885917	0.129563316	-0.12235547	0.21370566	-0.234928445	0.015850133	-0.219182475	0.024674724	-0.194834299	0.046405175	-0.353130418	0.000219906	-0.03393979	0.731060389	0.037182153	0.706490839	-0.196905772	0.044084445	0.327582553	0.000646843	0.391421974	3.65E-05	0.111327372	0.258211177	0.41112483	1.32E-05	-0.018785863	0.849144344	-0.036554767	0.711222426	-0.069014046	0.484206541
GPX3	blue	0.201755125	0.039026994	0.276805935	0.004255933	0.259972991	0.007400618	-0.244587789	0.011916944	0.384129449	5.22E-05	0.15209399	0.12141314	0.230342103	0.018082163	0.157078636	0.109540784	0.570733773	2.06E-10	0.547350968	1.52E-09	0.341967967	0.00035636	-0.043965241	0.656079642	0.228816644	0.018882349	-0.399056097	2.48E-05	-0.212192133	0.029772415	-0.235904709	0.015407122	-0.238823342	0.014146133	-0.250602875	0.009924184	-0.220696876	0.023674439	-0.152824632	0.119613393
5-Sep	blue	-0.256148799	0.008352426	-0.299465926	0.001912921	-0.301764443	0.001757493	0.273592033	0.004742585	-0.163036992	0.096558425	-0.20117255	0.03960766	-0.300218644	0.001860704	-0.228108111	0.019264273	-0.325278003	0.000709778	-0.485725739	1.50E-07	-0.194997258	0.046219007	-0.021059834	0.831140161	-0.034624323	0.725849551	0.497428228	6.73E-08	0.320495943	0.000858611	0.53070484	5.77E-09	0.475372326	2.99E-07	0.013324215	0.892687624	0.039701422	0.687605053	-0.047513469	0.630294685
NDP	blue	0.396120074	2.88E-05	0.090391281	0.35912871	0.263706917	0.006565092	-0.260564214	0.007262361	0.549369782	1.29E-09	0.074515283	0.449969739	0.065787121	0.50491859	0.101297759	0.303848459	0.146105665	0.136959565	0.652561252	4.62E-14	0.073039778	0.459017467	0.073220989	0.457900911	0.224526992	0.021298025	-0.404514661	1.87E-05	-0.353956478	0.000212037	-0.317068994	0.000982243	-0.110109037	0.263490253	-0.286616667	0.003034272	-0.173417923	0.076866518	0.056749815	0.565280963
COL14A1	blue	0.72929296	1.13E-18	0.484380602	1.65E-07	0.65864823	2.23E-14	-0.689408462	4.24E-16	0.562885789	4.11E-10	0.260656663	0.00724095	0.496236947	7.31E-08	0.244397935	0.011985161	0.04484956	0.649613877	0.647330788	8.54E-14	0.218256015	0.025304278	0.452934493	1.23E-06	0.611826686	4.10E-12	-0.367326553	0.00011593	-0.38398675	5.26E-05	-0.353964595	0.000211961	-0.340470724	0.000379684	-0.142273159	0.147675607	-0.148005088	0.131872726	0.013104339	0.894448193
TDRKH	blue	-0.362583748	0.000144057	-0.362193389	0.000146633	-0.393552498	3.28E-05	0.380000676	6.38E-05	-0.226035426	0.020419948	-0.191766548	0.0500275	-0.354983061	0.000202621	-0.178360559	0.068698086	-0.242300321	0.012761856	-0.284940953	0.003217502	-0.404939745	1.83E-05	-0.245121717	0.011726914	-0.313641085	0.001121959	0.105437796	0.284407829	0.131895567	0.179850164	-0.085943468	0.383355156	-0.027930024	0.777309581	0.396766911	2.79E-05	0.215831069	0.027017284	0.162933391	0.0967733
FANCL	blue	-0.349776597	0.00025471	-0.322396128	0.000796354	-0.364947038	0.000129333	0.336265002	0.000452929	-0.10553275	0.283971905	-0.264391904	0.006421234	-0.293802368	0.002350322	-0.15772323	0.108073939	-0.325121996	0.000714235	-0.340279941	0.000382755	-0.405769248	1.75E-05	-0.296056793	0.002166415	-0.380599065	6.20E-05	0.223546392	0.021886059	0.456128662	1.01E-06	0.280053289	0.003810029	0.147190479	0.134036371	0.226073136	0.0203984	-0.301385311	0.001782316	0.058489814	0.553398296
LINC00665	blue	-0.268246399	0.005662644	-0.178531879	0.068428079	-0.24246268	0.012700209	0.255039518	0.008647984	-0.304576309	0.001582953	-0.143691535	0.143638418	-0.140085585	0.154068885	-0.102334655	0.298899709	-0.531963754	5.23E-09	-0.603851167	9.17E-12	-0.236183381	0.015282652	-0.098747109	0.316248793	-0.215956258	0.026926494	0.583999525	6.18E-11	0.534998939	4.12E-09	0.252986312	0.00921942	0.379105437	6.66E-05	0.193675962	0.047746479	-0.039930736	0.685895282	0.080797324	0.412583156
ZFPL1	blue	-0.402277758	2.10E-05	-0.444053808	2.09E-06	-0.459620972	8.13E-07	0.440389939	2.59E-06	-0.184539696	0.059490186	-0.256912072	0.008154264	-0.427868978	5.29E-06	-0.221539373	0.023133116	-0.260861978	0.007193598	-0.437769649	3.01E-06	-0.221887969	0.022912252	-0.146041533	0.137133882	-0.304274899	0.001600879	0.493017549	9.14E-08	0.203925044	0.036926502	0.323000789	0.000777427	0.542867721	2.20E-09	-0.052462791	0.595062119	0.239710542	0.013781052	0.067031265	0.496878959
WWC3	blue	0.200826709	0.039955772	0.09033319	0.35943888	0.157930273	0.107606054	-0.147801517	0.132410907	0.157601857	0.108348959	0.087850634	0.372848774	0.049311786	0.61739134	0.058755614	0.551593791	0.659192228	2.09E-14	0.620034786	1.75E-12	0.180159095	0.065906153	0.018979887	0.847604987	0.110112382	0.263475658	-0.554281405	8.56E-10	-0.321942608	0.000810826	-0.259899754	0.007417905	-0.343633258	0.000331973	-0.186582469	0.056677906	-0.054397645	0.581533685	-0.098419707	0.31786387
CCDC125	blue	-0.342051477	0.000355099	-0.192802324	0.048779221	-0.290196418	0.002673903	0.273477603	0.004760792	-0.009836103	0.92067304	-0.053096629	0.590614769	-0.187816742	0.055032171	-0.167883488	0.086919951	-0.400335187	2.32E-05	-0.312796501	0.001159054	-0.396743966	2.79E-05	-0.408913734	1.49E-05	-0.327118011	0.000659102	-0.017476313	0.859548641	-0.073311963	0.457340927	0.068386517	0.488198446	0.101050737	0.305035276	0.199503618	0.041311248	-0.075290961	0.445253558	0.120329121	0.221444889
CTH	blue	-0.349280503	0.00026027	-0.289055333	0.002784352	-0.346523355	0.00029327	0.353911072	0.000212463	-0.248420664	0.010610473	-0.080370176	0.415066282	-0.247468294	0.010922794	-0.160790589	0.101302695	-0.343289555	0.000336877	-0.39194414	3.55E-05	-0.336832733	0.000442335	-0.279532744	0.003878565	-0.321768648	0.00081644	0.14770375	0.132669968	0.083099262	0.399351503	0.026897228	0.78534168	0.135170344	0.169186527	0.208156074	0.033103028	0.119885576	0.223164989	0.12291199	0.211614216
LYNX1	blue	0.274703877	0.004568885	0.041101977	0.677187324	0.171124485	0.080913003	-0.168668332	0.085433716	0.283002666	0.003441789	-0.063383622	0.520639119	-0.007880556	0.936407254	0.078514107	0.425956698	0.506461834	3.54E-08	0.660976319	1.68E-14	0.178562749	0.068379518	0.05732493	0.561340086	0.224428839	0.021356267	-0.38494344	5.02E-05	-0.268610039	0.005595365	-0.125980941	0.200342512	-0.108161712	0.272079522	-0.309953929	0.001292256	-0.185270233	0.058471633	-0.059542288	0.546269845
CYB5R3	blue	0.311831324	0.001202811	0.122488654	0.213203811	0.235545282	0.015568958	-0.209798564	0.031711527	0.302956057	0.001681502	-0.018675703	0.850018589	0.04067108	0.680386099	-0.087213087	0.376341232	0.480911556	2.07E-07	0.484529048	1.63E-07	0.356219679	0.000191793	0.172081945	0.079203437	0.383721346	5.33E-05	-0.340385553	0.000381052	-0.295932032	0.002176243	0.031013529	0.753471275	0.198487729	0.042377862	-0.574668551	1.45E-10	-0.163217413	0.096185116	-0.054679425	0.579575376
PSD4	blue	-0.27378354	0.004712253	-0.292948169	0.002423605	-0.307763969	0.001404209	0.306689939	0.001462274	-0.166388467	0.089807873	-0.14776885	0.132497423	-0.240308934	0.013539468	-0.163575386	0.095447804	-0.207412828	0.033749422	-0.325082196	0.000715376	-0.281820044	0.003585426	-0.21121309	0.030553076	-0.171531791	0.080182174	0.04202136	0.670381476	-0.079196943	0.421931215	0.358832057	0.000170657	0.187980393	0.054816943	0.005310769	0.957119896	0.348947001	0.000264071	0.127460104	0.195066805
HHIP	blue	0.437059909	3.14E-06	0.209095663	0.032300847	0.35051261	0.000246663	-0.356240695	0.000191614	0.155353103	0.11354378	0.059371133	0.547426025	0.250295186	0.010018527	0.167662607	0.087341913	0.23388515	0.016335722	0.580879329	8.25E-11	0.102691786	0.297207587	0.341584443	0.000362205	0.145523544	0.138548025	-0.398537044	2.55E-05	-0.10845334	0.270781322	-0.571932589	1.85E-10	-0.49923956	5.93E-08	0.17470726	0.074664017	-0.149166551	0.128834069	-0.050108519	0.61171127
KCTD10	blue	0.455049869	1.08E-06	0.299166409	0.001934066	0.409299814	1.46E-05	-0.402579809	2.07E-05	0.292946308	0.002423767	0.409853733	1.41E-05	0.239176929	0.013999637	0.1059651	0.28199267	0.478216373	2.48E-07	0.604128699	8.92E-12	0.502200895	4.81E-08	0.338744812	0.000408311	0.342929016	0.000342092	-0.451633802	1.33E-06	-0.429454189	4.84E-06	-0.353788783	0.000213613	-0.352569714	0.0002254	-0.22609058	0.02038844	-0.029062323	0.768530543	-0.126495575	0.198495459
CIAO1	blue	-0.181772672	0.063480421	-0.119284565	0.225510754	-0.163378024	0.095853754	0.149761509	0.12729843	-0.258654169	0.007717436	-0.237239592	0.014818778	-0.035145862	0.721887825	-0.017957114	0.855725811	-0.190274893	0.051871448	-0.264011357	0.006500806	-0.282420489	0.00351184	-0.041912776	0.671183908	-0.111815442	0.256116768	0.178789526	0.068023638	0.217481838	0.025840808	0.07754921	0.431682483	-0.257749903	0.007941529	0.488510811	1.24E-07	0.300841301	0.001818488	0.062212303	0.528389396
PDGFC	blue	0.480679482	2.11E-07	0.289112452	0.002778727	0.417702736	9.28E-06	-0.405436819	1.78E-05	0.411375649	1.30E-05	0.114341142	0.245464425	0.261391031	0.007072842	0.142607304	0.146716908	0.56078431	4.92E-10	0.834098487	2.29E-28	0.242238012	0.012785584	0.169931084	0.083085036	0.277409293	0.004169716	-0.570518824	2.10E-10	-0.252623683	0.009323723	-0.5816051	7.71E-11	-0.551079904	1.12E-09	-0.045709209	0.64335332	-0.224995547	0.021021868	-0.090476142	0.358675903
GOLIM4	blue	0.374287284	8.38E-05	0.308256476	0.001378291	0.370519314	1.00E-04	-0.409105087	1.47E-05	0.157627887	0.108289931	0.008416346	0.932093622	0.403580237	1.96E-05	0.185004227	0.058840847	-0.017882715	0.856317139	0.329012696	0.000610403	-0.040117973	0.684500409	0.355146717	0.000201156	0.233210705	0.016656443	-0.247900261	0.010780151	-0.037205228	0.706317023	-0.513221445	2.17E-08	-0.636473023	2.94E-13	0.457834496	9.08E-07	-0.012931627	0.895831472	0.019881489	0.840459437
CLEC3B	blue	0.580803995	8.31E-11	0.328284855	0.000628706	0.493247457	9.00E-08	-0.496545632	7.16E-08	0.563971194	3.74E-10	0.183641607	0.060762177	0.261854187	0.006968603	0.156024486	0.111972983	0.181158908	0.064394399	0.550341445	1.19E-09	0.262500866	0.006825334	0.320106362	0.000871911	0.598799152	1.51E-11	-0.295812302	0.002185711	-0.319494682	0.000893175	-0.055666054	0.572742647	0.023838736	0.809257067	-0.458532397	8.70E-07	-0.25019481	0.010049474	-0.032464303	0.742333551
MATN2	blue	0.78722557	2.35E-23	0.447159633	1.73E-06	0.66974892	5.63E-15	-0.672451891	3.99E-15	0.411229704	1.31E-05	0.12414855	0.207019409	0.413359289	1.17E-05	0.177407394	0.070216099	0.303841369	0.001626986	0.77811084	1.58E-22	0.27392108	0.004690575	0.548953386	1.33E-09	0.625750116	9.53E-13	-0.495456629	7.72E-08	-0.372767115	9.00E-05	-0.34633205	0.000295697	-0.401972292	2.13E-05	-0.19044614	0.051656951	-0.154861201	0.114705473	0.038004025	0.700309383
AC010332.1	blue	-0.27286278	0.004859688	-0.174663031	0.074738722	-0.242855596	0.012552095	0.244843102	0.011825743	-0.175300243	0.073668257	-0.227833132	0.019414278	-0.166820998	0.088964638	0.006581249	0.946875315	-0.084962892	0.388825895	-0.273281458	0.004792145	-0.166803744	0.088998155	-0.196099416	0.044976087	-0.191513647	0.050336263	0.356555413	0.000188947	0.378338103	6.91E-05	0.32331488	0.000767758	0.167839473	0.087003905	0.117931147	0.230856563	-0.174215382	0.075498195	0.03036546	0.758463093
NOL7	blue	-0.171558112	0.08013513	-0.115828853	0.239335197	-0.155965433	0.112110463	0.136792564	0.164080524	0.040111658	0.684547436	-0.11738373	0.233043785	-0.123130855	0.21079571	-0.127260857	0.195771547	-0.342574262	0.000347297	-0.306122098	0.001493846	-0.118215932	0.229724396	-0.173784304	0.07623541	-0.150260782	0.126020625	0.347822314	0.00027727	0.333758684	0.000502541	0.233056748	0.016730414	0.339042455	0.000403236	-0.023932059	0.808524623	-0.348295161	0.000271648	-0.028145384	0.775637634
HCAR1	blue	0.086110087	0.382430211	-0.001816947	0.985323496	0.045636432	0.643882371	-0.042204675	0.669027622	0.301741853	0.001758963	0.045784895	0.642803302	-0.020913115	0.832299278	-0.096268978	0.3286056	-0.275435922	0.004457643	0.116570165	0.2363211	-0.119519548	0.224591552	-0.166653902	0.08928965	0.042032977	0.670295647	-0.134278892	0.172041929	-0.194766827	0.046482438	-0.103428013	0.293739224	0.125056396	0.203691763	-0.176777075	0.071234761	-0.149069439	0.129086066	0.11087444	0.260165241
MPC2	blue	-0.189632692	0.052682394	-0.210918674	0.030791196	-0.217531495	0.025806105	0.210583802	0.031063943	-0.034582904	0.726164487	-0.022413127	0.820466129	-0.206939725	0.034166389	-0.268297775	0.005653095	-0.491624785	1.01E-07	-0.341495758	0.00036357	-0.284576671	0.003258625	-0.223079073	0.022171159	-0.043602223	0.658741276	0.123160363	0.210685531	-0.08032692	0.415318225	0.036421987	0.712225234	0.339142875	0.000401537	0.008513509	0.93131158	0.007160148	0.942210106	0.015598452	0.874509718
VAV1	blue	0.399701497	2.40E-05	0.593031078	2.64E-11	0.539348609	2.91E-09	-0.540135364	2.74E-09	0.249024784	0.010416439	0.279350144	0.003902867	0.588993522	3.87E-11	0.39155032	3.62E-05	0.591043956	3.19E-11	0.554575249	8.35E-10	0.449262657	1.53E-06	0.16445218	0.093660718	0.295824853	0.002184717	-0.432318846	4.12E-06	-0.283565225	0.003375291	-0.33921762	0.000400277	-0.476172853	2.83E-07	-0.116958628	0.234752254	-0.109911489	0.264353097	-0.101981802	0.300577769
INPP4B	blue	-0.117134089	0.234046026	-0.207264505	0.033879682	-0.176286052	0.07203655	0.165267168	0.092023421	-0.047193596	0.632601687	-0.040952307	0.678297758	-0.158441162	0.106458286	-0.121663354	0.21632713	-0.206677288	0.034399551	-0.160451494	0.102034467	-0.176960687	0.0709368	-0.127670568	0.194324381	-0.091826024	0.351520778	0.228195305	0.019216916	0.064443758	0.513674609	0.030296415	0.758995514	0.066104521	0.502861159	0.134151315	0.17245346	0.063892294	0.517291453	-0.09104453	0.355652207
MRAS	blue	0.654162948	3.82E-14	0.431127168	4.41E-06	0.588969675	3.88E-11	-0.606584819	6.98E-12	0.619266558	1.90E-12	0.309672791	0.001306159	0.441246781	2.46E-06	0.305414993	0.001534026	0.434529414	3.63E-06	0.835117467	1.71E-28	0.453158599	1.21E-06	0.45287031	1.23E-06	0.464840677	5.87E-07	-0.449970464	1.47E-06	-0.377965579	7.03E-05	-0.500251985	5.52E-08	-0.41111733	1.32E-05	-0.20414054	0.03672318	-0.103719314	0.292374321	-0.158506427	0.106312354
PRRX1	blue	0.739877866	1.95E-19	0.511576474	2.44E-08	0.679188581	1.67E-15	-0.687861428	5.24E-16	0.572044663	1.84E-10	0.226625499	0.020085024	0.497383121	6.75E-08	0.265047309	0.006286211	0.445156672	1.95E-06	0.849757797	2.11E-30	0.40037712	2.32E-05	0.494217868	8.41E-08	0.494882212	8.04E-08	-0.540386246	2.68E-09	-0.372559378	9.09E-05	-0.45132731	1.35E-06	-0.484595691	1.62E-07	-0.187316869	0.055693891	-0.210427579	0.031191881	-0.111193241	0.258788802
APTX	blue	-0.30621615	0.001488575	-0.343737515	0.000330499	-0.352981498	0.000221353	0.35987001	0.000162875	-0.213307878	0.028903418	-0.285549825	0.003149807	-0.384382489	5.16E-05	-0.26068186	0.007235124	-0.310444061	0.001268339	-0.499717053	5.73E-08	-0.191926455	0.049833082	-0.099726274	0.311450279	-0.175145225	0.07392753	0.427905446	5.28E-06	0.370992435	9.78E-05	0.560129055	5.21E-10	0.609328954	5.29E-12	-0.167528135	0.087599601	-0.074679056	0.448971672	0.070570249	0.47438276
EFNA4	blue	-0.354671327	0.000205439	-0.333263774	0.00051291	-0.373515135	8.69E-05	0.39395962	3.21E-05	-0.291602947	0.002543197	-0.29849717	0.001982076	-0.331055518	0.00056161	-0.199126986	0.041704043	-0.170257369	0.082486613	-0.392798038	3.40E-05	-0.233162517	0.016679565	-0.179832876	0.066405597	-0.229036072	0.018765401	0.266915568	0.005915042	0.216314484	0.026668136	0.249203537	0.010359626	0.301559466	0.001770874	0.097575477	0.322053003	0.008468605	0.931672995	0.06667	0.499206497
CSK	blue	-0.219827845	0.02424412	-0.220881598	0.023554833	-0.239306301	0.013946367	0.24372319	0.012230372	-0.238560699	0.014255811	-0.328945358	0.000612076	-0.189488837	0.052865473	-0.108027342	0.272679084	-0.18284554	0.061908155	-0.383396894	5.41E-05	-0.087455738	0.375009662	0.052707957	0.593340114	-0.073738333	0.454721498	0.529854147	6.16E-09	0.423396272	6.79E-06	0.262651904	0.00679225	0.493423272	8.89E-08	-0.00940296	0.92415566	0.227940163	0.019355772	0.161176159	0.100475638
STEAP1	blue	-0.2622352	0.006883873	-0.206977971	0.03413252	-0.254697563	0.008740933	0.228727148	0.018930228	-0.29246379	0.00246607	-0.095355717	0.333236176	-0.188167345	0.054571917	-0.026128445	0.791335245	-0.362476087	0.000144763	-0.392945006	3.38E-05	-0.347293666	0.000283682	-0.132599724	0.17751668	-0.197797835	0.043115212	0.182104397	0.06299085	-0.024236846	0.806133644	0.090162328	0.360352132	-0.101901671	0.300959706	0.380508382	6.23E-05	0.325453058	0.000704808	-0.030867701	0.754593656
MRVI1	blue	0.60978513	5.05E-12	0.318035969	0.000945809	0.503358973	4.43E-08	-0.513236323	2.16E-08	0.5362699	3.72E-09	0.125518336	0.202013359	0.294186095	0.002318057	0.228473797	0.019066333	0.45043913	1.43E-06	0.931422183	5.14E-47	0.260495871	0.007278226	0.255676024	0.008477286	0.456144401	1.01E-06	-0.569252243	2.35E-10	-0.416790929	9.75E-06	-0.432061644	4.18E-06	-0.366470905	0.000120594	-0.284717691	0.00324265	-0.227536983	0.019576955	-0.070000618	0.477966078
TRIM27	blue	-0.275906381	0.004387434	-0.223140293	0.02213363	-0.270900933	0.005187615	0.269365988	0.005457772	-0.286982025	0.002995589	-0.142355405	0.147439196	-0.193702065	0.047715903	-0.12852972	0.191314875	-0.443440201	2.16E-06	-0.618674792	2.02E-12	-0.135977972	0.166629998	-0.066256052	0.501880456	-0.172980047	0.07762628	0.669254856	5.99E-15	0.36783214	0.000113254	0.491669558	1.00E-07	0.483162766	1.79E-07	-0.025120031	0.799215433	-0.023581856	0.811274052	-0.149258258	0.128596447
KDM4B	blue	-0.223616032	0.021843845	-0.2639147	0.006521155	-0.264790297	0.006338856	0.272050373	0.004993173	-0.141761889	0.149151621	-0.137128292	0.163038248	-0.208416854	0.032878719	-0.186215115	0.057175443	-0.330755677	0.00056854	-0.305374262	0.00153637	-0.257730985	0.007946278	-0.111455891	0.257658543	-0.263325339	0.006646462	0.175662099	0.073065888	0.07442425	0.450525053	0.180689555	0.065100528	0.240545002	0.013445182	0.008667206	0.930074632	0.376260822	7.63E-05	0.160337872	0.102280591
PAGE4	blue	0.452603977	1.25E-06	0.251113066	0.009769469	0.381808955	5.85E-05	-0.37391888	8.52E-05	0.587066272	4.64E-11	0.222598653	0.022467562	0.190613973	0.051447439	0.15978125	0.103493055	0.086251186	0.381647989	0.533157154	4.76E-09	0.198160802	0.042725956	0.109141599	0.267734108	0.385980572	4.77E-05	-0.31543125	0.001046884	-0.379533771	6.52E-05	-0.084018327	0.394139753	0.089392152	0.364486488	-0.485763242	1.50E-07	-0.246976851	0.011087085	0.112439269	0.253456765
CAVIN3	blue	0.531029057	5.62E-09	0.358413798	0.000173889	0.48270206	1.84E-07	-0.477519245	2.59E-07	0.644375434	1.20E-13	0.186425589	0.056889944	0.270812984	0.005202767	0.11231291	0.253994025	0.314675262	0.001078011	0.587789015	4.34E-11	0.45899091	8.45E-07	0.295477953	0.002212351	0.568057731	2.61E-10	-0.264714314	0.006354495	-0.371065439	9.75E-05	0.052901496	0.591982323	0.225946686	0.020470729	-0.694564092	2.08E-16	-0.303020321	0.00167749	-0.01191836	0.903953051
RNF185	blue	0.050975532	0.605556204	-0.007059126	0.943024078	0.023757688	0.809893312	-0.00411751	0.966748187	0.183371953	0.061148401	-0.045768425	0.642922973	-0.057243735	0.561895671	-0.011254642	0.909278336	0.461402254	7.28E-07	0.548584678	1.38E-09	0.01516325	0.877983527	-0.286662227	0.003029424	0.011505169	0.907267771	-0.574164027	1.52E-10	-0.445406082	1.93E-06	-0.264556599	0.006387065	-0.096756949	0.326148342	-0.29103795	0.002594993	-0.111632823	0.256899056	0.073050187	0.45895329
RBPMS	blue	0.527204809	7.56E-09	0.242076452	0.012847286	0.417282174	9.49E-06	-0.397639328	2.66E-05	0.487072829	1.37E-07	0.109566452	0.265864744	0.1717176	0.079850539	0.12785768	0.193666054	0.581348544	7.90E-11	0.869294042	2.72E-33	0.422753937	7.04E-06	0.227487442	0.019604283	0.368377256	0.000110433	-0.486305419	1.45E-07	-0.385551604	4.87E-05	-0.208527528	0.032783911	-0.137933732	0.160557807	-0.533740758	4.55E-09	-0.230896009	0.017798939	-0.053934616	0.584758247
SRP19	blue	-0.229017584	0.01877523	-0.193635921	0.047793414	-0.229446156	0.018548512	0.233956807	0.016301963	-0.073927148	0.453564164	0.061641924	0.532184271	-0.238350006	0.014344329	-0.21700669	0.026174877	-0.225889345	0.0205036	-0.229422764	0.018560825	-0.113134835	0.250513295	-0.287069882	0.002986354	-0.039432227	0.689614191	-0.027305322	0.782165173	-0.155133626	0.114060973	-0.049367299	0.61699484	0.26298976	0.006718759	-0.046768055	0.635676258	0.131583803	0.180890451	0.095801958	0.330968409
UBA5	blue	-0.150722224	0.124848415	-0.19688824	0.044103674	-0.188822748	0.05372002	0.176254806	0.072087816	-0.086411201	0.380762071	0.010923087	0.911940065	-0.157869049	0.107744246	-0.141590546	0.149648753	-0.396841638	2.78E-05	-0.2833274	0.003403261	-0.28009089	0.003805121	-0.165984272	0.090601582	-0.236495667	0.015144206	0.035819126	0.716784426	-0.211411669	0.030393349	0.131781232	0.180231166	0.022357825	0.820901688	0.06324348	0.521563348	0.186679258	0.05654741	0.099090153	0.314562251
TARDBP	blue	-0.294278016	0.002310388	-0.116971081	0.234702083	-0.223036251	0.022197441	0.207054568	0.034064776	-0.200577854	0.040207841	0.006861906	0.944613337	-0.096436698	0.327759687	-0.109265441	0.267188282	-0.086101495	0.382477872	-0.369034751	0.000107117	0.045089271	0.647865657	-0.129760073	0.187064151	-0.220568396	0.023757935	0.432677732	4.03E-06	0.482223236	1.90E-07	0.173019982	0.07755674	0.026777233	0.786276366	0.287086393	0.002984621	-0.191908396	0.049855007	-0.126595268	0.198139077
C19orf48	blue	-0.068359969	0.488367713	-0.155786775	0.112527198	-0.121845281	0.215635862	0.143715874	0.143569875	-0.227957672	0.019346216	-0.244958724	0.011784642	-0.110731912	0.260782224	-0.112129745	0.2547742	-0.337899799	0.000423039	-0.405044322	1.82E-05	-0.16133798	0.100130113	0.040149186	0.684267983	-0.028822146	0.770390305	0.448038672	1.65E-06	0.32512834	0.000714053	0.399143298	2.47E-05	0.306344722	0.001481395	-0.056431888	0.567465108	0.222820131	0.022330499	0.163882209	0.094819401
KCNJ3	blue	0.485318617	1.54E-07	0.375067136	8.07E-05	0.467019584	5.11E-07	-0.477435936	2.61E-07	0.39989532	2.37E-05	0.15328223	0.118496751	0.38412753	5.22E-05	0.265144527	0.006266399	0.307148892	0.0014372	0.667660947	7.33E-15	0.14937356	0.128298161	0.165911056	0.09074595	0.362136101	0.000147015	-0.464443669	6.01E-07	-0.339867554	0.000389472	-0.401134452	2.23E-05	-0.43470614	3.59E-06	-0.085495905	0.385846369	-0.119793954	0.223521475	0.056000574	0.570434571
AMACR	blue	-0.126554789	0.198283723	-0.09935807	0.313249127	-0.12262876	0.212676786	0.114974381	0.242842409	-0.11241853	0.253544891	-0.045852356	0.642313227	-0.029225842	0.767265115	-0.063739466	0.51829609	-0.260174121	0.007353325	-0.254172289	0.008885426	-0.141573468	0.149698373	-0.002813878	0.977272483	-0.094615674	0.337018751	0.286332295	0.00306469	0.132633184	0.177406355	0.016614751	0.866406941	-0.044102232	0.655076344	0.222313986	0.022644789	0.252023069	0.009498762	0.047516826	0.630270493
KCNJ11	blue	-0.256379428	0.008292107	-0.276609712	0.004284313	-0.289443427	0.002746335	0.280126905	0.003800425	-0.095189572	0.334083032	-0.162780579	0.097090933	-0.288889241	0.002800767	-0.216420447	0.026592118	-0.248906475	0.010454191	-0.326165357	0.00068491	-0.193910515	0.047472315	-0.074593299	0.44949414	-0.094412881	0.338060016	0.3687382	0.000108601	0.287554591	0.00293586	0.161567254	0.099642157	0.421496085	7.54E-06	0.060179417	0.541976447	-0.04540156	0.645590995	0.084232202	0.392932774
NISCH	blue	-0.210637118	0.031020382	-0.196195088	0.044869519	-0.220887274	0.023551166	0.200961479	0.039819814	0.011010948	0.91123462	-0.133711902	0.173876444	-0.19511742	0.04608213	0.03705227	0.707469469	0.303537745	0.001645499	0.183502715	0.060960862	-0.129032751	0.189568575	-0.312942049	0.001152583	-0.090648688	0.357756318	-0.107670152	0.274277212	-0.129476907	0.188036313	0.228419926	0.019095382	-0.023883787	0.808903466	-0.095778695	0.331086383	0.15788159	0.107715927	0.06196872	0.530008354
CES2	blue	-0.006606838	0.946669062	-0.093495163	0.342797565	-0.054488313	0.580903231	0.063207682	0.521799572	-0.006625656	0.946517383	-0.200603495	0.040181808	-0.070282242	0.476192679	-0.035644891	0.71810396	0.364370426	0.000132791	0.354753771	0.00020469	-0.086863336	0.378265577	-0.07291256	0.45980224	-0.019088291	0.846745183	-0.284006497	0.003323939	-0.195620213	0.045513037	-0.315838828	0.001030445	-0.239433918	0.013893992	0.092564195	0.347646021	0.064877759	0.510837307	0.064262886	0.514859451
RHOQ	blue	0.508663822	3.02E-08	0.302350862	0.001719716	0.440064059	2.64E-06	-0.439020177	2.80E-06	0.379366676	6.58E-05	0.316028712	0.001022867	0.281195748	0.003663398	0.082615744	0.402109713	0.19951041	0.041304193	0.559102878	5.68E-10	0.231356138	0.017566587	0.289502292	0.00274061	0.306274346	0.001485321	-0.584484706	5.91E-11	-0.48019818	2.17E-07	-0.411380776	1.30E-05	-0.382135735	5.76E-05	-0.121430169	0.21721546	-0.153593433	0.11774196	0.003938698	0.968191454
RGN	blue	0.435751659	3.38E-06	0.206480966	0.034574849	0.348380453	0.000270646	-0.334726924	0.000482812	0.384776081	5.06E-05	0.047379181	0.63126277	0.13324628	0.175393714	0.117430409	0.232856717	0.579152837	9.66E-11	0.809470713	1.47E-25	0.279935311	0.003825467	0.173727647	0.076332731	0.406763622	1.66E-05	-0.505472269	3.81E-08	-0.386493849	4.65E-05	-0.290705713	0.002625893	-0.235011698	0.015811929	-0.355675756	0.000196488	-0.213368364	0.02885693	-0.02302312	0.815665407
GAS7	blue	0.685468975	7.24E-16	0.480661425	2.11E-07	0.632893762	4.38E-13	-0.638528324	2.34E-13	0.377550978	7.17E-05	0.378503745	6.86E-05	0.473915666	3.28E-07	0.200250252	0.040541698	0.392187816	3.51E-05	0.677296836	2.14E-15	0.410692644	1.35E-05	0.502953227	4.56E-08	0.452455208	1.26E-06	-0.5333508	4.69E-09	-0.418130025	9.06E-06	-0.464604133	5.95E-07	-0.481698703	1.97E-07	-0.107934889	0.27309213	-0.074461925	0.450295185	-0.107290404	0.275983169
ITGA8	blue	0.594916019	2.20E-11	0.367653128	0.000114195	0.522325866	1.10E-08	-0.559661459	5.42E-10	0.623158439	1.26E-12	0.197063604	0.043911652	0.360429444	0.000158819	0.277718883	0.004126086	0.13347996	0.174631035	0.638246954	2.41E-13	0.202920742	0.037886572	0.331939714	0.000541622	0.448616123	1.59E-06	-0.331469682	0.000552164	-0.279773824	0.003846688	-0.255060723	0.008642249	-0.233073789	0.016722212	-0.245962214	0.011433137	-0.205846356	0.035146648	-0.019163191	0.846151213
SKI	blue	0.236468345	0.015156275	0.106302435	0.280454815	0.185924795	0.057571174	-0.187038068	0.056065789	0.106760731	0.278374528	0.026612339	0.787561286	0.142767638	0.146258559	0.10510565	0.285936189	0.097676451	0.321550106	0.187896115	0.054927696	0.044818417	0.649841146	0.21377844	0.028543426	0.220128364	0.024045809	-0.154898434	0.114617222	-0.105945137	0.282083856	0.128743386	0.190571701	-0.198550149	0.04231167	-0.059632444	0.545661307	0.133219771	0.175480387	-0.007390219	0.940356547
ATP5F1C	blue	-0.306783391	0.001457137	-0.202301652	0.038488753	-0.276272565	0.004333472	0.253706844	0.009015213	-0.161581302	0.09961232	-0.236708664	0.015050403	-0.154861991	0.1147036	-0.12035127	0.221359239	-0.29359175	0.002368203	-0.366567197	0.00012006	-0.270764965	0.005211056	-0.160315412	0.102329298	-0.260919543	0.007180371	0.270232353	0.005303789	0.395406034	2.98E-05	0.135869785	0.166970793	0.090761314	0.357156864	0.268702752	0.005578326	0.010869138	0.912373257	0.166996032	0.088625195
VCL	blue	0.542915067	2.19E-09	0.288102322	0.002879725	0.450851237	1.39E-06	-0.457122057	9.49E-07	0.459289864	8.30E-07	0.127417474	0.195217433	0.28400467	0.00332415	0.24227322	0.012772172	0.446184818	1.84E-06	0.912081525	1.13E-41	0.221588915	0.023101616	0.185539814	0.058099393	0.350815061	0.000243425	-0.575100945	1.40E-10	-0.396233264	2.86E-05	-0.509678081	2.81E-08	-0.482656998	1.85E-07	-0.155011623	0.114349257	-0.18805948	0.054713179	-0.060977665	0.536620837
PCP4	blue	0.189247969	0.05317319	0.070388244	0.475526095	0.140800139	0.151958172	-0.109634764	0.265564994	0.193899729	0.047484893	-0.006602946	0.946700437	-0.006468796	0.94778176	0.041638578	0.673211866	0.585853402	5.20E-11	0.610755494	4.57E-12	0.274550014	0.004592579	-0.024081018	0.807355858	0.097322592	0.323314717	-0.409057296	1.47E-05	-0.273227308	0.004800834	-0.161866659	0.099007763	-0.06058875	0.539226871	-0.399397702	2.44E-05	-0.210572149	0.031073471	-0.045432541	0.645365515
HSPE1	blue	-0.221798874	0.022968528	-0.140876399	0.151734196	-0.196808315	0.044191423	0.178118828	0.069080529	-0.168115811	0.086477881	-0.104035926	0.290895591	-0.118382147	0.229065408	-0.133586992	0.174282522	-0.465558556	5.61E-07	-0.499193934	5.95E-08	-0.18924649	0.053175084	-0.093480845	0.342871808	-0.221212824	0.02334166	0.423244037	6.85E-06	0.406205369	1.71E-05	0.358055272	0.000176704	0.302973051	0.00168044	0.096760762	0.326129188	-0.209626086	0.031855288	0.01298655	0.895391549
DNAJC19	blue	-0.195348963	0.045819325	-0.261493678	0.007049622	-0.248166279	0.010693121	0.253654808	0.009029826	-0.177734269	0.06969249	-0.101881415	0.301056305	-0.267788755	0.005748337	-0.247216066	0.011006846	-0.436582566	3.23E-06	-0.536074477	3.78E-09	-0.202646009	0.038152819	0.036514923	0.711523289	-0.259420694	0.007531868	0.403333272	1.99E-05	0.254974638	0.008665552	0.440752521	2.53E-06	0.466599519	5.25E-07	-0.129639734	0.187476848	-0.002565002	0.979282175	0.115398062	0.241098968
SLC9A9	blue	0.298626145	0.001972741	0.207717354	0.033483304	0.274804693	0.00455342	-0.272930065	0.004848776	0.067964894	0.490890312	0.253326969	0.009122372	0.200981206	0.039799946	0.059346766	0.547590729	0.170029678	0.082903847	0.273295813	0.004789845	0.229177652	0.018690275	0.310096851	0.001285239	0.103979451	0.291158994	-0.359548463	0.00016525	-0.399089182	2.47E-05	-0.264646088	0.006368566	-0.210487526	0.031142736	-0.133509616	0.174534417	0.392005565	3.54E-05	-0.051712075	0.600348951
TLR4	blue	0.425149064	6.16E-06	0.352417917	0.000226909	0.422106546	7.29E-06	-0.410716217	1.35E-05	0.165247966	0.092061735	0.125510584	0.202041443	0.343494006	0.000333952	0.303439375	0.001651538	0.12760419	0.194558314	0.434228489	3.69E-06	0.136792841	0.164079662	0.256310378	0.008310126	0.203703599	0.037136421	-0.343208258	0.000338046	-0.25554966	0.008510936	-0.327460246	0.00065005	-0.41206822	1.26E-05	0.05155109	0.601485382	-0.125126978	0.203434665	-0.067983577	0.490770865
KNSTRN	blue	-0.258273519	0.007811078	-0.316392615	0.001008485	-0.312132001	0.001189021	0.309848218	0.001297468	-0.266792314	0.005938915	-0.190119481	0.052066746	-0.292680399	0.002446998	-0.222989607	0.022226101	-0.414853574	1.08E-05	-0.4639867	6.19E-07	-0.363820323	0.000136169	-0.081526388	0.408365018	-0.190971641	0.051003289	0.313632746	0.00112232	0.394510728	3.12E-05	0.135623504	0.167748512	0.222243591	0.022688799	0.275913182	0.004386426	0.113706143	0.248113312	0.089455396	0.364145893
ATAD2	blue	-0.187207205	0.055839931	-0.249570695	0.010243784	-0.237265359	0.014807616	0.222327388	0.022636418	-0.281036298	0.003683555	-0.11057508	0.261462275	-0.158466194	0.106402296	-0.072473491	0.462516399	-0.264487062	0.006401472	-0.282562829	0.003494596	-0.366854567	0.000118482	-0.099816164	0.311012145	-0.240004207	0.013662028	-0.026694892	0.786917926	-0.106090845	0.281418761	-0.018522544	0.851234377	-0.113851218	0.247506405	0.219724539	0.024312614	0.419072557	8.61E-06	0.020078407	0.838900482
VSIR	blue	0.650976342	5.57E-14	0.57085937	2.04E-10	0.663332612	1.26E-14	-0.65813913	2.37E-14	0.485827049	1.49E-07	0.273060459	0.004827693	0.51430236	2.00E-08	0.341359738	0.000365671	0.664294568	1.11E-14	0.80064001	1.19E-24	0.614091107	3.25E-12	0.376393495	7.58E-05	0.601097974	1.20E-11	-0.433453518	3.86E-06	-0.383756132	5.32E-05	-0.258633064	0.007722602	-0.210236679	0.031348823	-0.490223886	1.11E-07	-0.284663249	0.003248809	-0.144616924	0.141049759
S1PR3	blue	0.509087443	2.93E-08	0.404484942	1.87E-05	0.49590851	7.48E-08	-0.499886131	5.66E-08	0.294514406	0.00229077	0.529730184	6.22E-09	0.395347097	2.99E-05	0.245052975	0.01175123	0.231668559	0.01741032	0.462880793	6.64E-07	0.446052019	1.85E-06	0.373706723	8.61E-05	0.292826794	0.002434183	-0.254969045	0.008667068	-0.281178671	0.003665552	-0.279053983	0.003942572	-0.304530823	0.001585646	-0.213116646	0.029050813	-0.064136348	0.515689192	-0.185526933	0.058117135
AC026401.3	blue	-0.015403537	0.87606525	0.036976495	0.70804064	0.011794297	0.904948143	-0.002872483	0.976799264	0.062147239	0.528821592	0.139671543	0.155301923	-0.017359352	0.860479081	0.059093015	0.549307302	0.294669755	0.002277959	0.130465052	0.184659721	0.337596591	0.000428442	0.064824507	0.511185011	0.006784215	0.945239451	0.077628192	0.431212149	0.246126429	0.011376497	0.096806213	0.32590092	0.173828377	0.076159772	-0.248971762	0.010433343	-0.24649343	0.0112508	-0.050667862	0.607737273
LOXL1	blue	0.669345099	5.93E-15	0.347098685	0.000286081	0.551434283	1.09E-09	-0.554573991	8.35E-10	0.462000015	7.01E-07	0.123772706	0.208408356	0.294111147	0.002324328	0.131332235	0.181733082	0.227174222	0.019777821	0.507525206	3.28E-08	0.490325516	1.10E-07	0.656754379	2.80E-14	0.600969105	1.22E-11	-0.102709639	0.297123162	-0.112690427	0.252391198	0.017331033	0.860704397	0.203220861	0.037597503	-0.535557187	3.94E-09	-0.309466941	0.001316425	-0.0682033	0.489367239
ACTN4	blue	0.356276141	0.000191312	0.199746306	0.041059786	0.301679818	0.001763006	-0.285833978	0.003118654	0.107449837	0.275266078	-0.004942237	0.960092953	0.192937902	0.048617751	0.113198561	0.250244805	0.684745553	7.98E-16	0.660744898	1.73E-14	0.324861239	0.000721741	0.268123832	0.005685483	0.263991652	0.00650495	-0.468724333	4.58E-07	-0.280588305	0.00374072	-0.307261796	0.001431092	-0.487501793	1.33E-07	-0.100575648	0.307326346	0.114972024	0.242852134	-0.109447807	0.266385889
SERHL	blue	-0.203280736	0.037540054	-0.174058706	0.07576547	-0.204850108	0.036060325	0.190520964	0.051563459	-0.188683231	0.053900443	0.041965104	0.670797156	-0.195719194	0.045401694	-0.123020466	0.211208258	-0.170117303	0.082743079	-0.34947761	0.000258048	-0.107805357	0.273671542	-0.031068664	0.753047062	-0.145891761	0.137541639	0.228973261	0.018798813	0.155898065	0.112267464	0.326376094	0.000679122	0.201889043	0.038894527	0.051887526	0.599111482	0.068842141	0.485298346	-0.040065751	0.684889349
METTL5	blue	-0.201645337	0.039135875	-0.200621029	0.040164013	-0.218428574	0.025185992	0.191821672	0.049960408	-0.251762221	0.009575676	-0.138088618	0.160084057	-0.184774415	0.059161359	-0.137494537	0.16190685	-0.387132036	4.51E-05	-0.414089879	1.13E-05	-0.170797221	0.081504063	-0.026879243	0.78548175	-0.212682434	0.029387856	0.483713855	1.72E-07	0.48363678	1.73E-07	0.262976902	0.006721543	0.37639166	7.58E-05	0.079600936	0.419559963	-0.161359459	0.10008432	-0.029878334	0.762221793
PPP1R26	blue	-0.335507033	0.000467436	-0.273869019	0.00469877	-0.330796065	0.000567602	0.315873001	0.001029077	-0.159901788	0.103229544	-0.184615352	0.059384034	-0.2343824	0.0161027	-0.065005981	0.510000598	-0.190835341	0.051172171	-0.399028643	2.48E-05	-0.200184156	0.040609336	-0.080818571	0.412459872	-0.169602657	0.083690882	0.465482049	5.63E-07	0.259717947	0.007460975	0.448622021	1.59E-06	0.141831646	0.148949583	0.215547132	0.027224165	0.208525871	0.032785329	0.098271073	0.318598841
MERTK	blue	-0.056530413	0.566787821	-0.128542002	0.191272097	-0.100604363	0.307187554	0.089776013	0.362422258	-0.049779255	0.614055899	0.018157748	0.854131565	-0.143059649	0.145426561	-0.111612458	0.256986394	-0.181942783	0.06322898	-0.121146996	0.218297698	-0.183220068	0.061366828	-0.117076977	0.23427574	0.063861195	0.517495807	-0.125596025	0.201732063	-0.251841944	0.009552111	0.091693365	0.352219972	0.062227881	0.52828594	0.00914505	0.926230034	0.121760155	0.215959119	0.009330132	0.924741368
SLC39A7	blue	-0.372768024	9.00E-05	-0.250087553	0.010082635	-0.338021958	0.00042088	0.334197536	0.000493509	-0.196244091	0.044815016	-0.172912153	0.07774462	-0.255982874	0.008396061	-0.114256384	0.245816858	-0.069618666	0.480376923	-0.140550537	0.15269299	-0.271782651	0.005037872	-0.402211962	2.11E-05	-0.218060699	0.025438734	-0.077240789	0.433521909	-0.224858499	0.021102321	-0.04930982	0.617405385	-0.00444302	0.964121145	0.228799117	0.018891718	0.151043466	0.124037319	0.049895814	0.613225455
DNASE1L1	blue	-0.147803213	0.132406415	-0.221506106	0.023154287	-0.200647366	0.040137298	0.185559958	0.058071656	-0.141610633	0.14959041	-0.124323999	0.206373302	-0.208426369	0.032870559	-0.145390519	0.138912972	-0.280012495	0.003815361	-0.414950371	1.08E-05	-0.166977989	0.088660138	0.155495146	0.113210032	-0.047514183	0.630289543	0.356830121	0.000186648	0.167917521	0.086855081	0.207554444	0.033625447	0.320629817	0.000854083	0.124091726	0.207228978	0.046099061	0.640522312	0.027548275	0.780275778
SLC7A1	blue	-0.110044909	0.263770139	-0.172433038	0.078583853	-0.153480711	0.118014924	0.139705544	0.155200389	-0.098875467	0.315617049	-0.024036989	0.807701272	-0.014897123	0.880108914	-0.004393927	0.964517331	-0.424092253	6.53E-06	-0.243821295	0.012194449	-0.304091326	0.001611887	-0.028425003	0.773468343	-0.234684446	0.015962565	0.182902209	0.061825999	0.052372848	0.595694425	-0.162763974	0.097125496	-0.229413323	0.018565797	0.367936908	0.000112707	0.519178044	1.39E-08	0.090045233	0.360978826
RAB31	blue	0.792322111	7.76E-24	0.54804694	1.44E-09	0.7274447	1.52E-18	-0.727527842	1.50E-18	0.412441079	1.23E-05	0.238658841	0.014214741	0.514960088	1.91E-08	0.221444626	0.023193459	0.4583494	8.80E-07	0.778587932	1.44E-22	0.535118199	4.08E-09	0.642604312	1.47E-13	0.594250389	2.35E-11	-0.458557102	8.68E-07	-0.316594551	0.001000584	-0.4830238	1.80E-07	-0.429837311	4.74E-06	-0.178593319	0.068331457	-0.219329361	0.024576149	-0.107216087	0.276317861
EOGT	blue	0.508113394	3.15E-08	0.408398312	1.53E-05	0.497512042	6.69E-08	-0.499044955	6.01E-08	0.480338234	2.15E-07	0.389411295	4.03E-05	0.365881065	0.000123909	0.205648586	0.035326461	0.630233956	5.86E-13	0.843545929	1.44E-29	0.439368386	2.74E-06	0.156908514	0.109930492	0.397866715	2.63E-05	-0.648715349	7.27E-14	-0.449905862	1.47E-06	-0.43885482	2.83E-06	-0.533051545	4.80E-09	-0.23409312	0.01623791	-0.173773392	0.076254145	-0.190857228	0.051145021
HIST2H2BC	blue	-0.272487996	0.004920867	-0.228828312	0.018876115	-0.272147286	0.004977079	0.253269369	0.009138718	-0.214428014	0.02805274	-0.154821243	0.114800243	-0.232021022	0.017235468	-0.130370179	0.184981979	-0.423748556	6.66E-06	-0.503291769	4.45E-08	-0.252625361	0.009323238	-0.051967692	0.598546445	-0.214805159	0.027771148	0.387823534	4.36E-05	0.171112628	0.080934357	0.460676358	7.61E-07	0.317176877	0.000978116	0.07712755	0.434198381	0.059265333	0.548141318	0.177268994	0.070438753
ABCC9	blue	0.673965894	3.29E-15	0.371156168	9.70E-05	0.567036315	2.86E-10	-0.569184927	2.37E-10	0.368188993	0.0001114	0.18190033	0.063291654	0.39503803	3.04E-05	0.258400235	0.007779794	0.352539945	0.000225695	0.787485659	2.22E-23	0.220758959	0.023634183	0.478934591	2.36E-07	0.436420388	3.26E-06	-0.532766445	4.91E-09	-0.336877298	0.000441514	-0.592522229	2.77E-11	-0.635752548	3.19E-13	0.039448364	0.689493695	-0.125163742	0.203300846	-0.084199807	0.393115451
SECISBP2	blue	-0.424256439	6.48E-06	-0.337420471	0.000431609	-0.413456659	1.17E-05	0.391096272	3.71E-05	-0.255214867	0.008600659	-0.071646493	0.467652428	-0.294104869	0.002324853	-0.082780919	0.401166216	-0.392556605	3.44E-05	-0.550664074	1.16E-09	-0.322784683	0.000784143	-0.222872723	0.022298057	-0.339439054	0.000396565	0.343520133	0.00033358	0.046006176	0.641196353	0.361607921	0.000150578	0.113170199	0.250364274	0.241405807	0.013106199	0.383203033	5.46E-05	0.149099552	0.129007885
RASD2	blue	0.228239328	0.019193045	0.108347021	0.271254123	0.182582388	0.062290829	-0.180057331	0.066061626	0.248770341	0.01049778	-0.034212341	0.728984175	0.085919161	0.383490204	0.05360866	0.587033124	0.484342585	1.65E-07	0.61924209	1.90E-12	0.179196927	0.067388074	0.022854723	0.816990032	0.178809169	0.067992883	-0.34977133	0.000254769	-0.185234728	0.058520804	-0.367176785	0.000116734	-0.291602387	0.002543248	-0.034325275	0.728124455	-0.125787538	0.201039837	-0.040862686	0.678963
GLIS2	blue	0.705598015	4.30E-17	0.510990154	2.55E-08	0.660307887	1.82E-14	-0.663188264	1.28E-14	0.480183089	2.18E-07	0.361415094	0.000151899	0.470288954	4.15E-07	0.239236981	0.013974888	0.516299977	1.73E-08	0.727613207	1.48E-18	0.719364531	5.43E-18	0.57000507	2.20E-10	0.578780293	1.00E-10	-0.332334142	0.000532918	-0.272716336	0.004883512	-0.184014444	0.060231447	-0.195958996	0.04513288	-0.428380152	5.14E-06	-0.297857364	0.002028981	-0.121238761	0.21794657
ORC5	blue	-0.172378223	0.078680328	-0.238234271	0.014393155	-0.223062923	0.022181068	0.236451668	0.015163646	-0.261827159	0.006974648	-0.176944265	0.070963408	-0.21369395	0.028607781	-0.148351037	0.130961978	-0.333484608	0.000508259	-0.351603942	0.000235162	-0.341612564	0.000361774	-0.061017397	0.536354957	-0.163818348	0.094949924	0.162452144	0.097776389	0.056841714	0.564650364	-0.011348318	0.908526488	0.038755248	0.694676338	0.203187221	0.037629812	0.268097828	0.005690339	0.049807717	0.613853067
ANXA6	blue	0.537766561	3.31E-09	0.360098057	0.00016121	0.487267328	1.35E-07	-0.493934714	8.58E-08	0.604743576	8.39E-12	0.158039744	0.107359306	0.311860408	0.00120147	0.269092853	0.005507135	0.578734461	1.00E-10	0.918749538	2.30E-43	0.329091281	0.000608456	0.193666725	0.047757303	0.408605618	1.51E-05	-0.554309114	8.54E-10	-0.41653546	9.88E-06	-0.334357118	0.000490262	-0.332559923	0.000527994	-0.367348445	0.000115813	-0.290550013	0.002640487	-0.068122368	0.489883999
MKNK2	blue	-0.204716569	0.036184299	-0.159441915	0.104237718	-0.197668283	0.04325486	0.197664357	0.043259098	0.075540392	0.443742916	0.050515628	0.608817739	-0.153429002	0.118140306	-0.10467384	0.287931307	-0.032529264	0.741836058	-0.11305756	0.250839137	-0.094222508	0.33903936	-0.10884522	0.269043447	-0.09698507	0.325003645	0.011895367	0.904137463	-0.027154457	0.783339056	0.16247792	0.097722456	0.033124206	0.737284794	-0.001434889	0.988409349	0.115781688	0.239527863	0.235442106	0.015615686
PLPP3	blue	0.758450024	7.25E-21	0.499829572	5.69E-08	0.682848261	1.03E-15	-0.684952499	7.76E-16	0.537112052	3.48E-09	0.443301928	2.18E-06	0.444328607	2.05E-06	0.236067123	0.015334473	0.366146287	0.000122408	0.825721101	2.31E-27	0.476778661	2.72E-07	0.424685887	6.32E-06	0.679609358	1.58E-15	-0.506773589	3.47E-08	-0.480360657	2.15E-07	-0.381720088	5.87E-05	-0.396154389	2.87E-05	-0.299990189	0.001876414	-0.22762189	0.019530195	-0.043355344	0.660553819
SRPX	blue	0.446888909	1.76E-06	0.218347797	0.025241305	0.360872758	0.000155671	-0.35021026	0.00024994	0.307262883	0.001431034	0.126308804	0.199164366	0.138470608	0.158920117	0.030922894	0.754168796	0.52332216	1.02E-08	0.74898886	4.02E-20	0.265370186	0.006220625	0.172336936	0.078753059	0.478544176	2.43E-07	-0.562838581	4.12E-10	-0.409001644	1.48E-05	-0.352830643	0.000222828	-0.266773317	0.005942602	-0.265522876	0.006189821	-0.195352523	0.045815294	-0.038773656	0.694538511
SBK1	blue	-0.245493849	0.011596039	-0.236060571	0.015337398	-0.261469014	0.007055195	0.249663959	0.010214539	-0.259319349	0.007556175	-0.238974117	0.014083503	-0.136590396	0.164710542	-0.106532922	0.279407298	-0.586972425	4.68E-11	-0.55499988	8.05E-10	-0.426618935	5.68E-06	-0.024029019	0.8077638	-0.200255127	0.040536713	0.44606427	1.85E-06	0.455111885	1.07E-06	0.126909135	0.197020077	0.178050463	0.069189001	0.44676707	1.78E-06	0.071260442	0.470060597	0.054698206	0.579444961
PLXNB2	blue	-0.007862801	0.936550225	-0.03985238	0.68647933	-0.025958269	0.792663625	0.038399506	0.697341822	0.041313328	0.675620443	-0.077253198	0.433447814	-0.051089608	0.604748403	-0.042766101	0.664887873	0.193157059	0.048357677	0.214595234	0.027927589	0.02300816	0.815783062	-0.100090011	0.309679862	0.056902298	0.564234822	-0.184877525	0.059017378	-0.363111451	0.00014064	-0.004651721	0.962437019	-0.000463602	0.996255029	-0.156361109	0.111191787	0.052084504	0.597723543	0.069950781	0.478280273
ANAPC5	blue	-0.137679294	0.161338321	-0.172169065	0.079049328	-0.168300092	0.086128501	0.172946085	0.077685458	-0.120549538	0.220593585	0.034542939	0.726468415	-0.170935245	0.081254363	-0.12662346	0.198038378	-0.502928103	4.56E-08	-0.478267783	2.47E-07	-0.203690352	0.03714901	-0.025619909	0.795306594	-0.069309446	0.482333466	0.416463486	9.92E-06	0.088486376	0.369385969	0.415585589	1.04E-05	0.40520186	1.80E-05	-0.113538576	0.248815585	0.112817816	0.251851914	0.223524973	0.021899058
ZNF577	blue	-0.425306694	6.11E-06	-0.335738815	0.000462955	-0.413109625	1.19E-05	0.375294762	7.99E-05	-0.243834888	0.012189479	-0.340419858	0.000380501	-0.30178244	0.001756323	-0.122463296	0.213299296	-0.364764615	0.000130418	-0.473275563	3.42E-07	-0.457591727	9.22E-07	-0.319335008	0.000898803	-0.284166653	0.003305476	0.194697991	0.046561373	0.307866508	0.001398777	0.44381646	2.12E-06	0.208767074	0.032579497	0.243026794	0.012488032	0.176068383	0.072394303	0.134316108	0.171922019
COPS7A	blue	-0.091452362	0.353492419	-0.082594939	0.402228648	-0.094493908	0.337643732	0.110023955	0.263861639	0.155970244	0.112099259	-0.162538273	0.097596268	-0.169192951	0.084451599	-0.103516326	0.293324985	0.275983708	0.004375989	0.255336847	0.008567873	-0.007026589	0.943286256	-0.232942991	0.016785252	-0.053206746	0.589843664	-0.290739028	0.002622779	-0.272083821	0.004987613	-0.055633739	0.572965841	0.199155256	0.041674452	-0.31810525	0.000943246	-0.167776758	0.087123642	0.079030409	0.422910941
TRAPPC2B	blue	-0.261131804	0.007131784	-0.201830632	0.03895226	-0.251297229	0.009714144	0.237244677	0.014816574	-0.159219861	0.104727278	0.030231661	0.759494946	-0.231564909	0.01746203	-0.160465279	0.102004638	-0.172813745	0.077916405	-0.294837609	0.00226419	-0.144978218	0.140048734	-0.122263083	0.214054273	-0.230275557	0.018116449	0.173024649	0.077548615	0.270942213	0.005180517	-0.076500208	0.437956922	0.282599315	0.003490188	0.081764567	0.406992487	-0.021559381	0.827196323	0.055973425	0.570621722
ISLR	blue	0.84032558	3.78E-29	0.487724122	1.31E-07	0.720589433	4.49E-18	-0.712330155	1.59E-17	0.505378959	3.83E-08	0.170470999	0.082096675	0.435649537	3.40E-06	0.177742316	0.069679641	0.187520783	0.055423171	0.635689372	3.21E-13	0.44586017	1.87E-06	0.724025074	2.62E-18	0.649100193	6.95E-14	-0.249011165	0.010420779	-0.268054759	0.005698389	-0.108052354	0.272567414	-0.015674186	0.873905441	-0.466380137	5.32E-07	-0.294305196	0.002308125	-0.014557765	0.882820389
AC012467.1	blue	-0.239819494	0.013736788	-0.172119536	0.079136911	-0.223578721	0.021866453	0.199268129	0.04155648	-0.270775649	0.005209211	-0.217623083	0.025742203	-0.113235166	0.250090667	-0.049858302	0.613492661	-0.239790688	0.013748479	-0.351601133	0.000235191	-0.256355756	0.00829828	-0.000659424	0.994673205	-0.298985297	0.001946954	0.19474143	0.046511547	0.357501696	0.000181135	0.195172512	0.046019486	-0.017934711	0.855903863	0.361263731	0.000152943	-0.022572125	0.819214147	-0.052483528	0.594916378
MDFIC	blue	0.4069134	1.65E-05	0.338408778	0.00041411	0.40460413	1.86E-05	-0.390162299	3.88E-05	0.250187467	0.010051741	0.108369856	0.271152528	0.336933235	0.000440484	0.197140688	0.043827466	0.32603565	0.000688494	0.56664685	2.96E-10	0.123286663	0.210214401	0.215879715	0.026981974	0.185074403	0.058743259	-0.518459779	1.47E-08	-0.084935974	0.38897673	-0.535941597	3.82E-09	-0.537637754	3.34E-09	0.127922908	0.193436937	-0.266959974	0.005906461	-0.001669832	0.986511709
CRTAP	blue	0.465016584	5.80E-07	0.217204929	0.026035054	0.37006598	0.000102103	-0.360894374	0.000155519	0.287696987	0.002921172	0.034019068	0.730456273	0.19971635	0.041090755	0.146008651	0.137223327	0.510270179	2.69E-08	0.81516525	3.59E-26	0.168314633	0.08610098	0.166761163	0.089080912	0.367858785	0.000113115	-0.441381719	2.44E-06	-0.204290986	0.03658179	-0.496293722	7.28E-08	-0.429667297	4.78E-06	-0.095437814	0.332818227	-0.114801257	0.243557318	-0.007022342	0.943320483
FASTKD3	blue	-0.430300304	4.62E-06	-0.253431893	0.009092662	-0.370994912	9.78E-05	0.346906999	0.000288458	-0.366038488	0.000123016	-0.233326611	0.016600941	-0.207492081	0.033679994	-0.023320182	0.813329943	-0.404424242	1.88E-05	-0.544081222	1.99E-09	-0.402191536	2.11E-05	-0.251415897	0.00967864	-0.380252351	6.30E-05	0.406025057	1.73E-05	0.485665783	1.51E-07	0.170468653	0.082100949	-0.029797244	0.762848025	0.567921263	2.65E-10	-0.018231633	0.853544614	0.068485879	0.487565211
ABHD4	blue	0.19054326	0.051535627	0.049544096	0.615732807	0.130151233	0.185727247	-0.117278145	0.233467316	-0.049072359	0.619102696	-0.081391549	0.409143241	0.022575995	0.819183675	-0.004730145	0.961804207	0.202827004	0.037977239	0.131477841	0.181245023	0.129826852	0.18683542	0.337427819	0.000431476	0.103282406	0.294423048	-0.234113304	0.016228444	-0.176494814	0.071694778	0.081807211	0.406747036	0.082589874	0.402257606	-0.25581578	0.008440206	0.157735059	0.108047163	-0.092418255	0.348409948
AC023310.4	blue	-0.065271114	0.508272721	-0.05896296	0.550188107	-0.06744929	0.494192854	0.072444262	0.462697393	-0.151560775	0.122739697	-0.112115206	0.254836195	-0.080875535	0.41212944	-0.129930506	0.186480787	-0.123055646	0.211076722	-0.176043264	0.07243568	-0.06417301	0.51544872	-0.081495754	0.408541741	0.071142405	0.470798254	0.057867294	0.557635678	-0.061783529	0.531240871	0.124216494	0.20676903	0.213062952	0.029092313	-0.055009671	0.577284121	-0.037024574	0.707678217	-0.164507381	0.093549099
LYN	blue	0.21195456	0.029960279	0.320415749	0.000861333	0.289242507	0.002765958	-0.288071219	0.002882887	-0.136484344	0.165041751	0.252476302	0.00936641	0.351099526	0.000240415	0.161165066	0.100499359	-0.245336543	0.011651205	-0.178415845	0.068610859	0.167903569	0.08688167	0.275420673	0.004459935	0.19127564	0.050628277	0.081437899	0.40887563	0.049831935	0.613680508	-0.158541889	0.106233125	-0.144149894	0.142351766	0.130948294	0.183024626	0.054011653	0.584221192	-0.020698599	0.833994665
MCF2L-AS1	blue	-0.431199716	4.39E-06	-0.419295547	8.51E-06	-0.461799656	7.10E-07	0.419586956	8.37E-06	-0.295150413	0.002238732	-0.315946449	0.001026143	-0.378750818	6.77E-05	-0.218046596	0.025448466	-0.280681402	0.003728775	-0.4701271	4.19E-07	-0.285633085	0.00314065	-0.109226178	0.267361252	-0.345480811	0.000306724	0.560564752	5.02E-10	0.523070174	1.04E-08	0.198850911	0.04199394	0.295667647	0.002197201	0.318474273	0.000929704	-0.041475179	0.674421476	0.047624421	0.629495301
TMEM79	blue	-0.052895238	0.592026198	-0.134204435	0.17228202	-0.101719399	0.301829681	0.124658509	0.205145439	-0.090849461	0.356688139	-0.111209707	0.258717846	-0.204048846	0.036809579	-0.129108804	0.189305565	0.364352035	0.000132902	0.184252851	0.059894065	0.047779462	0.628378984	-0.117164566	0.233923509	-0.030159814	0.760049197	-0.289884244	0.00270372	-0.285993354	0.003101303	0.095500767	0.332497959	0.161553796	0.099670748	-0.364221236	0.000133699	0.12060665	0.220373381	0.00432366	0.965084404
WISP2	blue	0.194391591	0.046914075	0.00225635	0.981774736	0.106485381	0.279623148	-0.096624955	0.326811855	0.297384424	0.002064294	0.052916369	0.591878035	0.026305944	0.789950343	-0.03537029	0.720185271	-0.09880785	0.315949738	0.24289466	0.012537452	0.064277853	0.514761349	0.087636204	0.374021197	0.098523459	0.317351484	-0.079550326	0.419856599	-0.127480551	0.194994587	-0.181194995	0.064340366	0.136509174	0.16496416	-0.160638193	0.101631057	-0.130045265	0.186088734	0.010696758	0.913757589
SH3GLB1	blue	0.53734736	3.42E-09	0.450900733	1.39E-06	0.53648513	3.66E-09	-0.537147011	3.47E-09	0.28524365	0.003183686	0.214644168	0.027891055	0.450974623	1.38E-06	0.175232355	0.073781712	0.335207942	0.000473277	0.621161626	1.55E-12	0.2496501	0.01021888	0.262499358	0.006825665	0.327071173	0.00066035	-0.548970001	1.33E-09	-0.182753754	0.062041411	-0.565804185	3.19E-10	-0.583376624	6.55E-11	0.07886939	0.423859472	-0.28000924	0.003815786	-0.067413643	0.494421616
STAT5B	blue	0.406641659	1.67E-05	0.229367138	0.018590135	0.345080542	0.000312039	-0.341301867	0.000366569	0.349478101	0.000258042	0.073394038	0.456836045	0.209380003	0.032061349	0.161694518	0.099372114	0.577934841	1.08E-10	0.821744134	6.63E-27	0.208070855	0.033176608	0.061320656	0.534327727	0.342648233	0.000346205	-0.629431491	6.40E-13	-0.3436313	0.000332001	-0.412840443	1.21E-05	-0.506400422	3.56E-08	-0.100678788	0.306828014	-0.132842453	0.17671748	-0.051243724	0.60365782
MCC	blue	0.215645515	0.027152329	0.210769969	0.030912063	0.231535619	0.017476666	-0.222718366	0.022393387	0.081280243	0.409786295	0.032251034	0.743967571	0.184497778	0.059549068	0.091913011	0.351062777	0.713933141	1.25E-17	0.67876414	1.76E-15	0.208849294	0.032509583	-0.040154633	0.684227427	0.17875899	0.068071471	-0.568075675	2.61E-10	-0.225901052	0.020496885	-0.478398527	2.45E-07	-0.616264485	2.60E-12	0.087068713	0.377134862	-0.091769092	0.351820739	-0.123372907	0.209893124
PRKAR2B	blue	0.345900631	0.000301239	0.279732875	0.003852086	0.339616906	0.000393607	-0.318811826	0.000917472	0.21490055	0.027700307	0.246104324	0.011384107	0.228259943	0.019181875	0.071756202	0.466969297	-0.021551417	0.827259163	0.230282655	0.018112789	0.034909046	0.72368583	0.199103551	0.041728586	0.217545351	0.025796429	-0.376467856	7.55E-05	-0.363617784	0.000137433	-0.213390345	0.028840052	-0.20079742	0.03998537	-0.075825244	0.442021289	-0.115168255	0.242043541	-0.014988425	0.879379644
AP000892.3	blue	0.392463354	3.46E-05	0.113337841	0.249658672	0.274222013	0.004643456	-0.254088392	0.008908697	0.42102816	7.74E-06	0.154570336	0.115396713	0.068175328	0.489545808	0.117184866	0.233841928	0.346713589	0.000290875	0.697703187	1.34E-16	0.277644653	0.004136509	0.148944211	0.129411575	0.223823243	0.021718648	-0.384233467	5.20E-05	-0.342041665	0.000355247	-0.321645665	0.000820431	-0.045309983	0.646257691	-0.38217915	5.74E-05	-0.241645013	0.013013333	-0.009981115	0.91950743
TRPC4	blue	0.554403855	8.47E-10	0.378062292	7.00E-05	0.506057948	3.65E-08	-0.502072213	4.85E-08	0.232821217	0.016844128	0.202368117	0.038423722	0.353642671	0.000214995	0.157300242	0.109034757	0.497790795	6.56E-08	0.784302996	4.38E-23	0.306473342	0.001474245	0.294065622	0.002328144	0.374067447	8.46E-05	-0.596582784	1.87E-11	-0.406394304	1.70E-05	-0.575062302	1.40E-10	-0.598677076	1.53E-11	0.019852857	0.840686157	-0.137104925	0.163110632	-0.080130422	0.41646384
GPM6B	blue	0.645262298	1.09E-13	0.305234931	0.001544413	0.515598157	1.82E-08	-0.506918734	3.43E-08	0.33309032	0.00051659	0.25982888	0.007434669	0.249376368	0.010304954	0.084740014	0.390075853	0.164527571	0.0935083	0.644228515	1.22E-13	0.145635856	0.138240471	0.341246731	0.000367426	0.507364123	3.32E-08	-0.56485917	3.46E-10	-0.45586953	1.02E-06	-0.423307781	6.82E-06	-0.37654313	7.53E-05	-0.108961924	0.268527356	-0.132811518	0.176819188	-0.018671635	0.850050879
RASGRP2	blue	0.479075017	2.34E-07	0.412453153	1.23E-05	0.483996687	1.69E-07	-0.468552878	4.64E-07	0.48865445	1.23E-07	0.083504275	0.397049778	0.335944403	0.000459014	0.273244646	0.00479805	0.521623574	1.16E-08	0.738859874	2.32E-19	0.429593004	4.80E-06	0.171272339	0.080647095	0.451268369	1.36E-06	-0.415922265	1.02E-05	-0.399165543	2.47E-05	-0.087907517	0.372538134	-0.041003442	0.6779183	-0.547936545	1.45E-09	-0.28786417	0.002904013	-0.029638308	0.764075888
CCSER2	blue	0.286853508	0.003009145	0.106437324	0.279841454	0.213280174	0.028924732	-0.23768226	0.014628029	0.29075866	0.002620946	0.167812236	0.087055891	0.165806457	0.090952512	0.117892061	0.231012255	0.011674233	0.905911304	0.411956549	1.26E-05	-0.0547743	0.578916698	0.120688325	0.220058743	0.093665633	0.341914397	-0.374288378	8.38E-05	-0.229304848	0.018623003	-0.566525688	2.99E-10	-0.43108073	4.42E-06	0.195584346	0.045553439	0.033837053	0.731843511	-0.126297427	0.199205165
CACNG4	blue	-0.022906832	0.816580085	-0.149008604	0.129244118	-0.093542966	0.342549765	0.106825457	0.27808156	0.137794401	0.160984869	0.014580718	0.882636949	-0.192760643	0.048828952	-0.102578845	0.297742027	0.10846645	0.270723062	0.187101259	0.055981319	-0.07139824	0.469200248	-0.284354312	0.003283958	0.046409876	0.638268936	-0.357788869	0.000178824	-0.437751577	3.01E-06	0.003102584	0.974941349	0.155743851	0.112627502	-0.369528928	0.000104687	0.275180289	0.004496211	0.101309943	0.303789996
LIX1L	blue	0.365023738	0.00012888	0.207435989	0.033729119	0.310603621	0.00126064	-0.326229784	0.000683136	0.356622846	0.00018838	0.019380904	0.84442521	0.160343631	0.102268104	0.076727711	0.436591779	0.481615621	1.98E-07	0.727722561	1.45E-18	0.206764712	0.034321732	0.126420323	0.198764774	0.394933347	3.06E-05	-0.517678358	1.56E-08	-0.284723819	0.003241958	-0.426338461	5.77E-06	-0.305039354	0.001555768	-0.138308987	0.15941181	-0.189572775	0.052758585	-0.096990861	0.324974624
GTF2A2	blue	-0.045452916	0.645217238	-0.061497512	0.533147235	-0.05809852	0.556059948	0.054310525	0.582139767	-0.102912691	0.296164082	-0.100272123	0.308795932	-0.0895752	0.363501237	-0.138698054	0.158230081	-0.15596248	0.112117343	-0.266417344	0.006012071	0.015884056	0.872231299	0.183534338	0.06091558	-0.015025025	0.879087332	0.245967805	0.011431205	0.391155003	3.69E-05	-0.052340419	0.595922481	0.237909913	0.014530765	0.125393799	0.202464866	-0.171388193	0.080439226	-0.094151488	0.339405168
SPATA2	blue	-0.241560165	0.013046208	-0.263303902	0.006651059	-0.274173864	0.004650966	0.273141597	0.004814615	0.000426634	0.996553659	0.161456287	0.099878092	-0.272290807	0.004953331	-0.173544836	0.076647431	-0.268266517	0.005658903	-0.212235204	0.029738462	-0.24004732	0.01364463	-0.238202829	0.014406445	-0.103847581	0.291774655	0.013288729	0.892971729	-0.196260002	0.044797331	0.059274892	0.548076673	0.209698382	0.031794962	0.001253151	0.989877297	0.200294885	0.040496077	0.100452314	0.307922945
ST3GAL1	blue	0.319215369	0.000903041	0.189649159	0.052661471	0.276114415	0.004356704	-0.282460664	0.003506965	0.089041999	0.366375755	0.134017477	0.172885965	0.256615691	0.008230713	0.15524827	0.11379059	0.123376481	0.209879819	0.265905067	0.006113309	0.15116856	0.123722569	0.397419198	2.69E-05	0.23722753	0.014824006	-0.176116424	0.072315221	-0.150211201	0.126147077	-0.362194939	0.000146623	-0.36485548	0.000129877	0.135451034	0.168294744	0.465892976	5.49E-07	-0.054717807	0.57930886
SKA2	blue	0.363029454	0.000141166	0.149950401	0.12681383	0.278221151	0.00405617	-0.297247502	0.002074621	0.200229553	0.040562869	-0.053634625	0.586851767	0.203192809	0.037624444	0.053164354	0.590140461	-0.035253583	0.721070465	0.223038904	0.022195812	0.022013799	0.823612492	0.298467356	0.00198424	0.265911922	0.006111944	-0.180485767	0.065409075	0.076547837	0.437670924	-0.271134148	0.005147627	-0.06794821	0.490996994	-0.029706454	0.763549353	-0.231390759	0.01754921	-0.2045957	0.036296818
NDNF	blue	0.607404842	6.42E-12	0.415407128	1.05E-05	0.555091646	7.99E-10	-0.574408024	1.49E-10	0.432343575	4.11E-06	0.166932596	0.088748097	0.403931252	1.93E-05	0.268885939	0.005544794	0.229537817	0.01850033	0.705852421	4.15E-17	0.189265513	0.053150727	0.317412162	0.000969169	0.45643638	9.90E-07	-0.459050347	8.42E-07	-0.329705743	0.00059343	-0.432513151	4.07E-06	-0.425872334	5.92E-06	-0.079590549	0.419620834	-0.174179655	0.075559074	-0.019143917	0.846304049
BOC	blue	0.568999837	2.41E-10	0.305192284	0.001546883	0.47428129	3.21E-07	-0.479551619	2.27E-07	0.681729702	1.19E-15	0.285991363	0.003101519	0.298800855	0.001960158	0.165005518	0.092546584	0.123621403	0.20896938	0.637937157	2.50E-13	0.249918766	0.010135014	0.339223634	0.000400176	0.346922552	0.000288264	-0.313094119	0.001145857	-0.405601431	1.77E-05	-0.181376687	0.06406888	-0.143034121	0.145499151	-0.40142592	2.19E-05	-0.161430326	0.09993335	0.124803764	0.20461389
SLC46A3	blue	0.39057006	3.80E-05	0.253564622	0.009055202	0.349554551	0.000257185	-0.360154298	0.000160802	0.311379431	0.00122381	-0.037721697	0.702430643	0.264919578	0.006312327	0.154690439	0.115110899	0.287890417	0.002901327	0.565344199	3.32E-10	0.144282803	0.141980313	0.270523402	0.005252934	0.193653742	0.04777252	-0.353728337	0.000214184	-0.105545278	0.283914424	-0.396227527	2.86E-05	-0.369991742	0.000102457	0.085952263	0.383306301	-0.129608096	0.18758546	0.005155306	0.958373989
KYAT3	blue	-0.145009541	0.139962201	-0.024011063	0.807904689	-0.0915927	0.352751116	0.096695452	0.32645737	-0.156991185	0.109740978	0.005618698	0.954636193	0.024385472	0.804968356	0.055749389	0.572167256	-0.225213142	0.020894671	-0.250037829	0.010098041	-0.18778428	0.055074948	-0.103918673	0.291442639	-0.153776293	0.117300187	0.030938046	0.754052178	0.006254917	0.949505951	-0.082889909	0.400544369	-0.153880422	0.117049194	0.297312457	0.002069716	0.135900362	0.16687442	0.061599971	0.532463934
FEZ1	blue	0.632856013	4.40E-13	0.335154731	0.000474323	0.525172787	8.84E-09	-0.516306557	1.72E-08	0.566891227	2.90E-10	0.166654456	0.089288571	0.283646604	0.003365767	0.183298243	0.061254324	0.436241381	3.29E-06	0.874365041	4.05E-34	0.356548918	0.000189002	0.325116166	0.000714402	0.494020841	8.53E-08	-0.510418053	2.66E-08	-0.402893044	2.03E-05	-0.430542469	4.55E-06	-0.218187517	0.025351363	-0.387509329	4.43E-05	-0.236690835	0.015058236	-0.085400501	0.386378664
KIAA0556	blue	-0.428522625	5.10E-06	-0.340783556	0.000374698	-0.41759796	9.33E-06	0.405555357	1.77E-05	-0.179601811	0.066761216	-0.095068621	0.334700392	-0.29670887	0.002115701	-0.095550166	0.332246784	-0.223276638	0.022050244	-0.318153058	0.000941482	-0.350359665	0.000248315	-0.30227102	0.001724816	-0.380092808	6.35E-05	0.080258181	0.415718775	-0.074326847	0.451119642	0.229219183	0.018668287	0.02615923	0.791095009	0.211371174	0.030425864	0.456301407	9.98E-07	0.118150433	0.229984444
ATF5	blue	-0.20251195	0.038283306	-0.179815481	0.066432316	-0.207568571	0.0336131	0.215548647	0.027223057	-0.142553092	0.146872127	-0.134300978	0.171970759	-0.168515346	0.085721821	-0.134189764	0.172329359	-0.127944038	0.193362757	-0.224959503	0.021043002	-0.057386754	0.560917232	-0.08061586	0.413636998	-0.006151575	0.950339129	0.23079341	0.017851109	0.293999146	0.002333726	-0.007480758	0.939627211	0.166988271	0.088640224	0.079792756	0.418436776	0.054781076	0.578869672	0.112351333	0.253830572
C8orf34-AS1	blue	-0.06083497	0.537576278	-0.142929707	0.14579635	-0.110769678	0.260618642	0.097749773	0.321185239	-0.025795416	0.793935403	-0.03663898	0.710586671	-0.127126133	0.196249108	-0.12779731	0.193878281	-0.448675689	1.58E-06	-0.308044968	0.001389368	-0.221444266	0.023193688	0.021237799	0.829734668	-0.060123827	0.542350386	0.152914207	0.119394173	0.025012534	0.800056664	0.104074659	0.290715034	0.324000826	0.000747024	-0.026775066	0.786293253	-0.02147205	0.827885474	0.055661656	0.57277302
PHYHD1	blue	-0.057640881	0.559180677	-0.046246819	0.639450673	-0.056393446	0.56772947	0.070272447	0.476254294	0.13302532	0.176117127	0.002573863	0.979210617	-0.136353503	0.165451058	-0.094310718	0.338585358	0.010807419	0.912868872	0.157935963	0.107593218	-0.005210936	0.957925225	-0.307419024	0.001422626	0.023622127	0.810957766	-0.199214125	0.041612889	-0.255359957	0.008561674	-0.015697825	0.873716845	0.287890297	0.002901339	-0.362205508	0.000146553	-0.176647261	0.07144603	0.103772172	0.292127106
TACC2	blue	-0.073695547	0.45498398	-0.156484329	0.110906894	-0.125114161	0.203481334	0.1366186	0.164622542	0.361224856	0.000153212	0.005799416	0.953178746	-0.171680469	0.079916723	-0.184380531	0.059714015	0.220959112	0.023504797	0.315445823	0.001046293	0.019888056	0.840407437	-0.309084137	0.001335711	-0.04045836	0.681967322	-0.341504539	0.000363434	-0.464465063	6.01E-07	-0.110844883	0.260293106	0.041993383	0.670588188	-0.326584877	0.000673433	0.064895195	0.510723486	0.117490636	0.232615505
GCFC2	blue	-0.133018614	0.176139115	-0.076609864	0.437298623	-0.11374163	0.24796476	0.113406418	0.249370429	-0.103330441	0.294197339	0.051469904	0.602058862	-0.04049293	0.681710261	-0.094355825	0.338353345	-0.473530481	3.37E-07	-0.345562293	0.000305652	-0.243005153	0.012496115	-0.145826022	0.137720903	-0.188711813	0.05386344	0.191088011	0.050859466	0.204053596	0.036805099	0.040249872	0.683518427	-0.005764768	0.953458167	0.217414611	0.025887852	-0.157684968	0.108160579	0.028131636	0.775744341
ADAM33	blue	0.27180986	0.005033313	0.105768702	0.282890605	0.204770443	0.036134241	-0.190098555	0.052093089	0.322581473	0.000790508	-0.015617291	0.874359392	0.021201017	0.830025114	0.031023911	0.753391389	0.476973865	2.69E-07	0.592834395	2.69E-11	0.265142276	0.006266857	0.045031791	0.648284689	0.244247544	0.01203944	-0.38167325	5.89E-05	-0.330623894	0.000571611	0.1660092	0.090552472	0.022716727	0.818075914	-0.51261196	2.27E-08	-0.225025429	0.021004361	-0.037713405	0.702492977
PTBP1	blue	-0.302081089	0.001737002	-0.208369967	0.032918954	-0.277030801	0.004223616	0.260754281	0.007218402	-0.34706796	0.000286461	-0.084881665	0.389281157	-0.13706594	0.163231449	-0.065544092	0.506496887	-0.255268748	0.008586163	-0.473062094	3.47E-07	-0.112626606	0.252661675	0.009754407	0.921329792	-0.210765829	0.030915433	0.588772222	3.95E-11	0.495263784	7.83E-08	0.254751252	0.008726282	-0.017477238	0.859541281	0.426830388	5.61E-06	0.054705757	0.57939253	-0.021169458	0.830274332
FRZB	blue	0.729649783	1.06E-18	0.457296047	9.39E-07	0.644093084	1.24E-13	-0.654904663	3.50E-14	0.469959485	4.24E-07	0.188322476	0.054369281	0.419641489	8.35E-06	0.285664985	0.003137148	0.067495407	0.493896993	0.504945895	3.95E-08	0.292515182	0.002461533	0.580461058	8.57E-11	0.629805625	6.14E-13	-0.210646086	0.03101306	-0.249166432	0.010371397	-0.178653881	0.068236324	-0.153399747	0.118211288	-0.263515555	0.006605788	-0.192018177	0.049721846	-0.086319682	0.381268612
PPP1R12A	blue	0.436688111	3.21E-06	0.246568217	0.011225335	0.370716224	9.91E-05	-0.383270474	5.45E-05	0.303352683	0.001656877	0.109759037	0.265020286	0.280951293	0.003694341	0.258285217	0.007808185	0.261285191	0.007096855	0.703158128	6.14E-17	-0.003104983	0.974921975	0.11051226	0.261735014	0.261103995	0.007138133	-0.603640058	9.36E-12	-0.373660102	8.63E-05	-0.556954423	6.83E-10	-0.730908422	8.67E-19	0.199102732	0.041729444	-0.026546974	0.788070788	-0.076031569	0.440776628
SLC25A42	blue	-0.480916869	2.07E-07	-0.405076401	1.82E-05	-0.480977127	2.06E-07	0.459504759	8.19E-07	-0.235614075	0.01553787	-0.251208832	0.009740665	-0.381316281	5.99E-05	-0.208089567	0.03316044	-0.334482703	0.00048772	-0.409081453	1.47E-05	-0.402557611	2.07E-05	-0.29176017	0.002528951	-0.452976887	1.22E-06	0.359711905	0.000164039	0.431840496	4.23E-06	0.072533558	0.462144566	0.189097496	0.053366171	0.376852525	7.42E-05	-0.008223121	0.933649056	0.177090055	0.070727472
TMC4	blue	-0.334031315	0.000496912	-0.340156402	0.000384756	-0.366092482	0.000122711	0.387851702	4.35E-05	-0.381554104	5.92E-05	-0.288991763	0.002790624	-0.347349584	0.000282997	-0.182516231	0.062387337	-0.108518941	0.270489875	-0.287666021	0.002924361	-0.2726587	0.004892917	-0.228707966	0.018940503	-0.121419849	0.217254836	0.194367844	0.046941501	0.129541496	0.187814242	0.194807774	0.046435536	0.234459946	0.016066621	0.127103591	0.196329097	0.033592808	0.733706395	0.045740721	0.643124294
PGM1	blue	0.130828443	0.183429163	0.051934441	0.598780782	0.099119214	0.314419643	-0.103205738	0.294783531	0.238113345	0.014444325	-0.041616998	0.673371574	0.014846181	0.880515852	0.069020968	0.484162607	0.382887843	5.55E-05	0.544742399	1.88E-09	0.033988307	0.730690652	-0.050155789	0.611374989	0.006015161	0.951439028	-0.441507585	2.42E-06	-0.297747775	0.002037114	-0.474432781	3.17E-07	-0.36429215	0.000133267	0.093444225	0.34306174	-0.061506576	0.533086775	-0.113757822	0.247896997
HIST1H4I	blue	-0.138533143	0.158730173	-0.212274401	0.029707593	-0.190600983	0.05146363	0.186262283	0.057111359	-0.15358453	0.1177635	-0.137115299	0.163078494	-0.233003732	0.016755951	-0.210495721	0.031136022	-0.340888595	0.000373037	-0.328995467	0.000610831	-0.171183229	0.080807272	0.040629702	0.680693568	-0.130865687	0.183303385	0.243343445	0.012370293	0.103088831	0.295333771	0.0963674	0.328109033	0.327744333	0.000642623	0.006594429	0.946769083	-0.064446685	0.513655449	0.14286888	0.145969694
SDC3	blue	0.607699477	6.24E-12	0.292109149	0.002497585	0.488111728	1.28E-07	-0.492151706	9.70E-08	0.271336667	0.005113126	0.072168744	0.464405396	0.313997379	0.001106637	0.28678368	0.003016534	0.415018292	1.07E-05	0.754747681	1.43E-20	0.28093274	0.003696699	0.455395462	1.05E-06	0.421268947	7.64E-06	-0.371933465	9.36E-05	-0.255946023	0.008405779	-0.403900642	1.93E-05	-0.399532322	2.42E-05	-0.1082562	0.271658444	0.040916242	0.678565434	-0.126210467	0.199517206
CHCHD4	blue	-0.395124218	3.03E-05	-0.415523142	1.04E-05	-0.440211758	2.61E-06	0.422500566	7.14E-06	-0.293142774	0.002406731	-0.396334691	2.85E-05	-0.425322873	6.10E-06	-0.246109251	0.01138241	-0.148803227	0.129778792	-0.370885976	9.83E-05	-0.172549513	0.078379165	-0.213059718	0.029094814	-0.245298884	0.011664446	0.547936935	1.45E-09	0.437078842	3.13E-06	0.243462573	0.012326249	0.460561557	7.67E-07	0.036775191	0.709558785	0.021734596	0.825814043	-0.050683819	0.607624074
NFASC	blue	0.702280037	6.97E-17	0.353926612	0.000212317	0.572985493	1.69E-10	-0.578609926	1.02E-10	0.442367512	2.30E-06	0.248372412	0.010626107	0.339014299	0.000403714	0.247749543	0.010829734	0.333084859	0.000516706	0.752578996	2.12E-20	0.25713988	0.008095929	0.514947801	1.91E-08	0.506281891	3.59E-08	-0.487291544	1.35E-07	-0.309850394	0.00129736	-0.451988018	1.30E-06	-0.468049514	4.79E-07	-0.08311233	0.399277113	-0.138620705	0.158464495	-0.09482769	0.33593231
TSPAN13	blue	-0.113306677	0.249789738	-0.146412121	0.136128905	-0.141077682	0.151144219	0.126209493	0.199520705	-0.132377368	0.178251127	-0.063101137	0.522502944	-0.044316657	0.653507163	-0.044845248	0.649645343	-0.546297756	1.66E-09	-0.376952629	7.38E-05	-0.359344571	0.000166772	0.036484295	0.711754599	-0.248873363	0.010464779	0.239111669	0.014026576	0.132195526	0.178853408	-0.140749552	0.152106884	-0.177652519	0.069823146	0.519126308	1.40E-08	0.377040146	7.35E-05	0.071669884	0.467506731
PNMA8A	blue	0.369829543	0.000103233	0.248646311	0.010537631	0.335646066	0.000464743	-0.349896577	0.000253382	0.242980831	0.012505204	0.058184363	0.5554755	0.254341922	0.008838535	0.148562857	0.130406714	0.293013459	0.002417932	0.557516512	6.51E-10	0.082860376	0.400712815	0.131219961	0.182110072	0.198348708	0.042525594	-0.431746751	4.25E-06	-0.129427552	0.188206132	-0.330070959	0.000584661	-0.326881227	0.000665432	-0.043990674	0.655893326	-0.202529347	0.038266351	-0.059071437	0.549453393
CRTC1	blue	-0.448432588	1.61E-06	-0.412297587	1.24E-05	-0.467320096	5.01E-07	0.465595589	5.59E-07	-0.208955999	0.032419038	-0.313854204	0.001112771	-0.421087309	7.71E-06	-0.207976838	0.033257945	-0.120902235	0.219236201	-0.337939384	0.000422338	-0.301605518	0.00176786	-0.312734113	0.001161838	-0.23424178	0.016168304	0.382731626	5.59E-05	0.313089314	0.001146069	0.474949986	3.07E-07	0.416305938	1.00E-05	0.009797557	0.920982911	0.012268553	0.901145004	0.033521423	0.734251144
EPB41L1	blue	0.470405832	4.12E-07	0.174827968	0.074460446	0.349908554	0.00025325	-0.321949861	0.000810592	0.37077177	9.88E-05	0.094050351	0.339926536	0.147013449	0.134510131	0.012074682	0.902699425	0.466687617	5.22E-07	0.679761917	1.55E-15	0.270186725	0.005311801	0.271616331	0.00506582	0.358845095	0.000170557	-0.42225855	7.23E-06	-0.411353125	1.31E-05	-0.241139814	0.013210143	-0.153430247	0.118137286	-0.40507438	1.82E-05	-0.053972028	0.584497404	-0.008184382	0.933960922
MANF	blue	-0.302659261	0.001700145	-0.252630723	0.009321688	-0.301445173	0.001778375	0.265948927	0.006104582	-0.296305232	0.002146965	-0.086918474	0.377961811	-0.248533759	0.01057391	-0.11587525	0.239145773	-0.298166972	0.002006159	-0.420422812	8.00E-06	-0.182244808	0.062784556	-0.065161063	0.508989557	-0.164123579	0.09432735	0.328613987	0.000620368	0.179264715	0.06728279	0.159842102	0.10335996	0.32924611	0.000604638	0.123377013	0.209877836	0.034073846	0.730038948	-0.071303288	0.469792993
SYNPO2	blue	0.517924004	1.53E-08	0.277857422	0.004106694	0.431740733	4.26E-06	-0.438009276	2.97E-06	0.483092444	1.79E-07	0.181590506	0.063750582	0.275475217	0.00445174	0.257838356	0.007919359	0.459925408	7.98E-07	0.890319365	5.65E-37	0.215193767	0.027483513	0.178159075	0.069016735	0.306281618	0.001484915	-0.594269747	2.34E-11	-0.38327424	5.45E-05	-0.496848006	7.01E-08	-0.485537697	1.52E-07	-0.152803922	0.119664123	-0.200460419	0.040327253	-0.124375357	0.206184443
NAA20	blue	-0.120380601	0.221245852	-0.135442272	0.168322529	-0.138934569	0.157514907	0.136305068	0.165602765	-0.186651664	0.056584588	-0.122677662	0.212493052	-0.134159466	0.172427147	-0.183194092	0.061404246	-0.330267372	0.000579994	-0.420557522	7.94E-06	-0.118962536	0.226774754	0.044903938	0.649217132	-0.167116828	0.088391537	0.425719332	5.97E-06	0.447040393	1.75E-06	0.259291079	0.007562967	0.2243135	0.021424882	0.128789854	0.190410355	-0.168310755	0.086108318	-0.093652772	0.34198098
ALDH3B2	blue	0.078315519	0.427131558	-0.004502973	0.963637334	0.039953305	0.685727095	-0.033330534	0.735708506	0.169328931	0.084198511	0.065850284	0.504508809	0.013765077	0.889159185	-0.043295664	0.660992282	-0.159090195	0.105013981	0.06525817	0.508357004	0.017288721	0.861041058	0.031576173	0.749145662	-0.048938402	0.620061077	0.070857578	0.472580829	-0.2055057	0.035456853	0.003843685	0.968958384	0.111131086	0.259056768	-0.154485676	0.115598513	0.077815807	0.430096094	0.116631437	0.236073161
STX2	blue	0.613385078	3.50E-12	0.361155842	0.000153691	0.528788294	6.69E-09	-0.525580942	8.57E-09	0.464156267	6.12E-07	0.21989033	0.024202772	0.29909664	0.001939021	0.18796063	0.054842898	0.11157801	0.257134179	0.530959227	5.65E-09	0.266777628	0.005941765	0.468209271	4.74E-07	0.531346192	5.49E-09	-0.365154612	0.000128109	-0.427584984	5.38E-06	-0.0802108	0.415995004	-0.078038397	0.428774131	-0.386681274	4.61E-05	-0.140376622	0.15320656	-0.138126528	0.159968261
VIM	blue	0.747935379	4.85E-20	0.564801027	3.48E-10	0.712533831	1.54E-17	-0.709594475	2.39E-17	0.474354693	3.19E-07	0.270219257	0.005306088	0.494139894	8.46E-08	0.185831381	0.057698981	0.334582634	0.000485706	0.666361594	8.62E-15	0.499164426	5.96E-08	0.554058445	8.72E-10	0.673144176	3.65E-15	-0.421618879	7.49E-06	-0.274369256	0.004620555	-0.229584754	0.018475699	-0.232721185	0.016892625	-0.335573514	0.000466147	-0.317273927	0.000974417	0.003357447	0.972883646
ACAA2	blue	0.098691193	0.31652425	-0.059106101	0.549218713	0.021253027	0.829614428	-0.010869671	0.912368974	0.213240994	0.028954898	-0.06299723	0.523189371	-0.091631103	0.352548431	-0.075886535	0.441651344	0.005399756	0.956402097	0.222018477	0.02283003	-0.11114459	0.258998533	-0.146392092	0.136183078	0.18665559	0.056579297	-0.184085117	0.060131272	-0.173721518	0.076343264	-0.099056633	0.31472679	0.113396206	0.249413338	-0.199215749	0.041611191	-0.081433931	0.408898539	0.124745375	0.204827442
CSTF3	blue	-0.331413139	0.000553445	-0.252317605	0.009412567	-0.316843962	0.000990904	0.318072172	0.000944469	-0.33287873	0.000521112	-0.208446132	0.032853616	-0.270093023	0.005328289	-0.174444577	0.075108575	-0.29424702	0.002312971	-0.535454541	3.97E-09	-0.144093512	0.142509563	-0.077711586	0.430715868	-0.239058478	0.014048565	0.457129968	9.48E-07	0.375103594	8.06E-05	0.401627458	2.17E-05	0.358751846	0.000171272	0.098187028	0.319014913	-0.15156825	0.122721024	-0.088368296	0.370027641
NLGN3	blue	0.518241073	1.49E-08	0.237991015	0.01449625	0.410203959	1.39E-05	-0.413053818	1.19E-05	0.272061766	0.004991278	0.166701384	0.0891972	0.207755458	0.033450131	0.227100033	0.019819118	0.513375844	2.14E-08	0.792869119	6.87E-24	0.190507883	0.051579793	0.257400799	0.008029568	0.334041997	0.000496693	-0.561291474	4.71E-10	-0.331845697	0.000543716	-0.450159489	1.45E-06	-0.442258298	2.32E-06	-0.145804515	0.137779591	-0.16184838	0.099046402	-0.132750257	0.177020728
APBB1	blue	0.061585577	0.532559899	0.015378857	0.876262245	0.041720839	0.672603223	-0.048130877	0.625851838	0.182207388	0.062839481	-0.110527731	0.261667826	-0.0191226	0.846473091	0.044264119	0.6538915	0.660028038	1.88E-14	0.598250408	1.59E-11	0.144762116	0.14064683	-0.164961813	0.0926342	0.092082428	0.350171836	-0.366286778	0.00012162	-0.173899306	0.076038173	-0.236660755	0.015071458	-0.195120735	0.046078359	-0.181068952	0.06452925	-0.043442698	0.659912259	-0.042815178	0.664526474
CYP27A1	blue	0.281976859	0.003566076	0.287101513	0.002983035	0.309016705	0.001339135	-0.31413344	0.001100837	0.487767635	1.31E-07	0.216627627	0.026444022	0.28004554	0.003811041	0.238307817	0.014362111	0.289136855	0.002776327	0.501287732	5.13E-08	0.263994127	0.006504429	-0.030759727	0.755425019	0.204049699	0.036808774	-0.345308701	0.000308999	-0.347810212	0.000277415	-0.062457181	0.526764335	-0.053849391	0.585352651	-0.404501795	1.87E-05	-0.239897935	0.013704997	-0.017104738	0.862505242
SLC25A33	blue	-0.399070091	2.48E-05	-0.34649801	0.000293591	-0.404762062	1.85E-05	0.38848325	4.22E-05	-0.290055216	0.002687353	-0.074550158	0.449757102	-0.315071283	0.001061602	-0.234905462	0.015860694	-0.479748549	2.24E-07	-0.680494201	1.40E-15	-0.246507289	0.011246077	-0.113018789	0.251002734	-0.239117568	0.014024139	0.691896122	3.01E-16	0.4764945	2.77E-07	0.278903655	0.003962863	0.412440127	1.23E-05	0.236969562	0.014936193	0.068320534	0.488619202	-0.063530924	0.519668565
ATP1B2	blue	0.586672454	4.82E-11	0.237581879	0.014671096	0.447034542	1.75E-06	-0.415962383	1.02E-05	0.318558528	0.000926637	0.025703198	0.794655801	0.177408759	0.070213906	0.025134939	0.799098787	0.266974857	0.005903588	0.671191159	4.69E-15	0.183101611	0.06153762	0.302137906	0.001733349	0.527343559	7.48E-09	-0.443281837	2.18E-06	-0.363276897	0.000139585	-0.298494328	0.001982282	-0.105939706	0.282108665	-0.313182737	0.001141954	-0.178691896	0.068176664	0.064287798	0.514696177
C19orf54	blue	-0.306007376	0.0015003	-0.380521698	6.22E-05	-0.372898546	8.94E-05	0.37000105	0.000102412	-0.293081252	0.002412054	-0.327753394	0.000642388	-0.329018707	0.000610254	-0.28186587	0.003579762	-0.461465385	7.25E-07	-0.49870279	6.15E-08	-0.290172048	0.00267622	-0.082142279	0.404821457	-0.259369204	0.007544209	0.377424363	7.22E-05	0.183273713	0.061289608	0.336699419	0.000444802	0.53807322	3.23E-09	-0.067477157	0.494014063	0.44993278	1.47E-06	0.133510998	0.174529919
UBE2O	blue	-0.406073312	1.72E-05	-0.36619424	0.000122139	-0.419279268	8.51E-06	0.39793746	2.62E-05	-0.238586653	0.01424494	-0.33645281	0.000449399	-0.265713137	0.006151626	-0.127711371	0.194180684	-0.448329888	1.62E-06	-0.523656265	9.92E-09	-0.373562661	8.67E-05	-0.210215117	0.03136659	-0.200514389	0.040272338	0.56673047	2.94E-10	0.419974405	8.20E-06	0.321185438	0.000835524	0.241583059	0.01303733	0.332315302	0.000533331	0.146014423	0.137207621	0.021215686	0.82990928
AC016596.1	blue	-0.042144562	0.669471464	-0.071270643	0.469996875	-0.061628917	0.532270972	0.07219443	0.464246017	-0.093678071	0.341850014	0.083394422	0.397673298	-0.084663924	0.39050314	-0.037094292	0.707152797	0.004682373	0.962189681	-0.016931496	0.863884367	-0.022629858	0.818759655	-0.092412166	0.348441844	-0.115748127	0.239665025	0.016273272	0.869127992	0.0086189	0.930463373	-0.03755977	0.703648307	0.035039656	0.722693997	-0.045049315	0.64815693	-0.053119954	0.590451397	-0.053743361	0.586092545
POPDC2	blue	0.303006676	0.001678341	0.090325656	0.359479117	0.213253303	0.028945418	-0.201973049	0.038811624	0.407994577	1.56E-05	0.186135254	0.057284077	0.02496039	0.800464813	0.038487757	0.696680236	0.441366031	2.44E-06	0.722873145	3.14E-18	0.275000479	0.004523518	0.018566871	0.85088247	0.214418522	0.028059858	-0.446966934	1.75E-06	-0.375274554	7.99E-05	-0.227623446	0.019529339	-0.106492798	0.279589462	-0.400385366	2.32E-05	-0.218838668	0.024906772	-0.058105473	0.556012598
SDHAF4	blue	-0.331135934	0.000559764	-0.318675537	0.000922393	-0.352827751	0.000222856	0.340170207	0.000384532	-0.171444386	0.080338559	-0.163909519	0.094763626	-0.321454241	0.000826678	-0.154784964	0.114886339	-0.369047914	0.000107052	-0.379506973	6.53E-05	-0.373732694	8.60E-05	-0.251238181	0.009731852	-0.256924972	0.008150951	0.248285543	0.010654303	0.254910644	0.008682911	0.2674983	0.00580332	0.430679516	4.52E-06	0.021493249	0.827718177	0.036837291	0.709090326	0.264585928	0.006380997
LRFN1	blue	-0.280522932	0.003749128	-0.293018061	0.002417532	-0.311451189	0.001220453	0.304192976	0.001605783	-0.294964027	0.00225387	-0.207706478	0.033492777	-0.259216991	0.007580794	-0.245948419	0.011437906	-0.482109874	1.91E-07	-0.611416206	4.28E-12	-0.202863843	0.037941585	-0.043597741	0.658774166	-0.102914046	0.29615769	0.654305203	3.76E-14	0.397694629	2.66E-05	0.488856715	1.22E-07	0.551265551	1.10E-09	0.012538845	0.898978488	0.160488012	0.101955462	0.001584828	0.987198282
PBX1	blue	0.310552249	0.001263114	0.143533432	0.144084258	0.246312218	0.011312712	-0.23696408	0.014938585	0.19804305	0.042851914	0.123589214	0.209088872	0.155911134	0.112236993	0.113412049	0.24934677	0.582979835	6.79E-11	0.708343846	2.88E-17	0.133923781	0.173189224	0.067735164	0.492360334	0.093880333	0.34080413	-0.620698015	1.63E-12	-0.344472194	0.00032028	-0.545008967	1.84E-09	-0.63070273	5.57E-13	0.029101047	0.768230815	-0.060755875	0.538106234	-0.155046447	0.114266913
PRKAG1	blue	-0.265034996	0.006288725	-0.347322431	0.000283329	-0.332635335	0.000526359	0.328573638	0.000621385	-0.135194399	0.169109966	-0.225706332	0.020608817	-0.316111512	0.001019578	-0.281671737	0.003603813	-0.453323136	1.20E-06	-0.354380042	0.000208104	-0.412142587	1.25E-05	-0.133586964	0.174282612	-0.236501549	0.015141609	0.335394159	0.000469632	0.297966244	0.002020928	-0.173963029	0.075929062	0.185451825	0.058220676	0.310430519	0.001268994	-0.002180156	0.982390078	0.100362371	0.3083585
ZEB1	blue	0.798094028	2.13E-24	0.486033585	1.47E-07	0.696801871	1.52E-16	-0.706542473	3.75E-17	0.66497788	1.02E-14	0.329872813	0.000589404	0.498191812	6.38E-08	0.250190407	0.010050834	0.197077295	0.04389669	0.772773044	4.65E-22	0.284921	0.003219742	0.564481955	3.58E-10	0.55863849	5.91E-10	-0.52372106	9.87E-09	-0.400830415	2.26E-05	-0.487962364	1.29E-07	-0.45528961	1.06E-06	-0.140416666	0.153088194	-0.187129001	0.055944268	-0.016682482	0.865867414
ING1	blue	-0.175145074	0.073927783	-0.142926868	0.145804434	-0.17266334	0.078179546	0.159290167	0.104572081	-0.217235098	0.026013831	-0.02011164	0.838637446	-0.11792701	0.230873037	-0.044925217	0.649061907	-0.099114676	0.31444191	-0.205550043	0.035416344	-0.220537305	0.023778178	0.005684724	0.954103692	-0.168307248	0.086114956	0.006409793	0.948257393	0.15370056	0.117482994	0.04110264	0.677182407	-0.087393302	0.375352012	0.255524807	0.008517568	0.115753875	0.239641529	0.141208392	0.150762018
TEF	blue	0.324948037	0.000719234	0.16753303	0.08759021	0.267175571	0.00586496	-0.281792104	0.003588884	0.213330729	0.028885848	-0.045712063	0.643332574	0.182132292	0.062949822	0.273218701	0.004802216	0.421106777	7.70E-06	0.569766708	2.25E-10	0.100241838	0.308942813	0.238589765	0.014243637	0.295150865	0.002238695	-0.351852696	0.000232611	-0.239561474	0.013841814	-0.33504403	0.000476506	-0.39951461	2.42E-05	0.012540916	0.89896189	-0.005126079	0.95860977	-0.051007984	0.605326353
THRA	blue	0.121224802	0.217999957	-0.083831712	0.395194698	0.019990406	0.839597085	-0.042088954	0.669882143	0.257453246	0.008016287	-0.034416539	0.727429945	-0.072990917	0.459318787	0.033860692	0.731663293	0.355182746	0.000200835	0.421393475	7.58E-06	0.084164111	0.393316799	0.089832187	0.362120786	0.065777706	0.504979686	-0.012900906	0.896077556	0.047865738	0.627758141	-0.103163154	0.294983882	-0.080262014	0.415696437	-0.086140495	0.382261552	-0.14569202	0.138086866	-0.052658838	0.59368494
P2RX2	blue	0.472093369	3.69E-07	0.313899103	0.001110844	0.426550711	5.70E-06	-0.439665877	2.70E-06	0.535719074	3.89E-09	0.245221004	0.01169187	0.299045946	0.001942629	0.172348591	0.078732521	0.117340517	0.233217058	0.613960059	3.29E-12	0.184426065	0.059649911	0.122329156	0.213804911	0.337951985	0.000422115	-0.368467332	0.000109973	-0.395364613	2.99E-05	-0.191521945	0.050326106	-0.159154654	0.104871378	-0.292252125	0.002484836	-0.211059239	0.030677313	0.033016548	0.738107705
LRP10	blue	0.229166795	0.018696027	0.202769527	0.038032923	0.234500471	0.016047794	-0.228373791	0.01912029	0.118955929	0.226800741	0.21919796	0.024664316	0.201323629	0.039456386	0.121039454	0.218709701	0.355945127	0.00019415	0.462050078	6.99E-07	0.189285237	0.053125483	0.06690198	0.497711254	0.174467454	0.075069775	-0.563234263	3.98E-10	-0.59605646	1.97E-11	-0.364737109	0.000130582	-0.424879031	6.26E-06	-0.067509298	0.493807889	0.374976703	8.11E-05	-0.040718284	0.680035396
ADAM22	blue	0.582538415	7.08E-11	0.338216729	0.000417459	0.499594792	5.78E-08	-0.521875205	1.14E-08	0.329302872	0.000603243	0.054059392	0.583888496	0.362484339	0.000144709	0.318157104	0.000941332	0.350840983	0.000243149	0.787358036	2.28E-23	0.187345987	0.055655167	0.331360181	0.000554647	0.357343215	0.000182422	-0.468735624	4.58E-07	-0.287544168	0.002936937	-0.46673878	5.20E-07	-0.497510374	6.69E-08	-0.06308415	0.522615136	-0.148369729	0.130912905	-0.042147328	0.669451037
SWAP70	blue	0.47305178	3.47E-07	0.512752788	2.24E-08	0.535351463	4.01E-09	-0.527390112	7.46E-09	0.253196885	0.009159324	0.493143002	9.06E-08	0.492337246	9.58E-08	0.284164529	0.00330572	0.264298072	0.006440773	0.432671356	4.04E-06	0.399951965	2.37E-05	0.327704503	0.00064366	0.328790405	0.000615941	-0.482530901	1.86E-07	-0.411221214	1.31E-05	-0.424674624	6.33E-06	-0.546464673	1.64E-09	0.011487833	0.907406875	-0.088028344	0.371878823	-0.113776388	0.247819318
AC004982.1	blue	-0.094509354	0.33756441	-0.132744347	0.177040181	-0.123457029	0.209580089	0.13327257	0.175307786	0.028424367	0.773473281	0.106136552	0.281210345	-0.166794247	0.089016608	-0.149158164	0.128855818	-0.448287776	1.62E-06	-0.368561626	0.000109494	-0.124076521	0.207285083	-0.074832211	0.448039434	-0.071937301	0.465842837	0.146525937	0.135821383	-0.096668002	0.32659537	0.383508829	5.38E-05	0.436509427	3.24E-06	-0.306103682	0.001494881	-0.017494086	0.859407269	-0.02578899	0.793985592
NLGN2	blue	0.326018303	0.000688975	0.128567369	0.191183769	0.246537113	0.01123592	-0.226327601	0.020253514	0.073258336	0.457670976	0.0028451	0.977020371	0.096522066	0.32732966	0.050999003	0.605389964	0.447416823	1.71E-06	0.398937704	2.49E-05	0.386684963	4.61E-05	0.352238091	0.000228709	0.350260341	0.000249394	-0.096651103	0.326680344	-0.164433155	0.093699213	0.139280163	0.156474244	-0.015851369	0.872492005	-0.373996636	8.49E-05	0.12658491	0.198176082	-0.013927927	0.887856357
IGLV9-49	blue	0.197759352	0.043156654	0.121700858	0.216184497	0.173350036	0.076983917	-0.174139744	0.075627133	0.194188287	0.04714932	0.004621193	0.962683357	0.110298086	0.262666326	0.113802549	0.247709891	0.109953259	0.264170497	0.260099683	0.007370797	0.097463918	0.322609211	0.083453556	0.397337586	0.234778504	0.015919142	-0.065614964	0.50603636	-0.040824899	0.679243564	-0.035686536	0.717788495	-0.05882091	0.551150934	-0.120447457	0.220987559	-0.08265639	0.40187742	0.031683909	0.748318266
CHD1L	blue	-0.161235572	0.100348668	-0.027854706	0.777894552	-0.102471548	0.298250349	0.088831033	0.367516934	-0.04897993	0.619763904	-0.048700393	0.621765452	0.047839034	0.627950279	-0.037781061	0.701984426	-0.402109282	2.12E-05	-0.28287904	0.003456559	-0.246854751	0.011128237	-0.236401394	0.015185885	-0.008789852	0.929087701	0.284786688	0.00323486	0.148639184	0.130207072	0.071999892	0.465453861	0.022987333	0.815946864	0.244475264	0.011957335	0.042592508	0.666166817	0.066158788	0.502509832
AC010487.1	blue	-0.208306523	0.032973463	-0.103209378	0.294766408	-0.16899182	0.084827058	0.167383994	0.087876487	-0.301636214	0.001765853	-0.178631505	0.068271461	-0.110627541	0.261234663	-0.013952465	0.887660074	-0.228643202	0.018975232	-0.347450332	0.000281767	-0.239618315	0.013818617	-0.148436128	0.130738704	-0.229152963	0.018703357	0.248830846	0.010478387	0.353808715	0.000213425	0.262640342	0.006794778	0.100756003	0.306455283	0.214830529	0.027752292	-0.178774767	0.068046753	-0.074253616	0.45156697
RSAD1	blue	-0.364839535	0.000129971	-0.243909762	0.012162135	-0.330364946	0.000577689	0.306784227	0.001457091	-0.098198317	0.318959009	-0.199098027	0.041734374	-0.230797706	0.017848922	-0.154290631	0.11606447	-0.403553121	1.97E-05	-0.534765843	4.20E-09	-0.226465212	0.020175531	-0.251755612	0.009577632	-0.188139974	0.054607734	0.593398023	2.55E-11	0.46631015	5.35E-07	0.515858147	1.78E-08	0.534834132	4.17E-09	-0.014271738	0.885106794	-0.189272013	0.053142406	-0.002030569	0.983598178
ILK	blue	0.347031993	0.000286906	0.134168498	0.172397992	0.260965326	0.007169866	-0.254503185	0.00879416	0.410003878	1.40E-05	0.062486626	0.526569102	0.111350958	0.258109695	0.087423177	0.375188178	0.454316433	1.13E-06	0.719077656	5.67E-18	0.221207548	0.023345043	0.098356464	0.318176462	0.21790297	0.02554776	-0.389775155	3.96E-05	-0.491142317	1.04E-07	-0.210631355	0.031025088	-0.221821824	0.022954021	-0.363317352	0.000139328	-0.00527026	0.957446666	0.014761271	0.881194205
LEF1	blue	0.309075643	0.001336142	0.211949054	0.029964644	0.282767045	0.003469988	-0.283278605	0.003409026	0.040714017	0.680067098	0.068606153	0.486799289	0.259088847	0.007611715	0.254050835	0.008919133	0.07612526	0.440212093	0.217756237	0.025649542	0.159296864	0.104557308	0.406582638	1.68E-05	-0.00118001	0.990468087	0.020687815	0.834079911	0.194002977	0.047364597	-0.119630055	0.224160184	-0.267676491	0.005769534	0.092126549	0.34994004	-0.166900016	0.088811271	0.031559776	0.749271613
NSDHL	blue	-0.176605356	0.071514336	-0.269554748	0.005423888	-0.242406719	0.012721428	0.270041704	0.005337338	-0.083876078	0.394943744	-0.194515638	0.046771016	-0.354197158	0.000209794	-0.214171056	0.028245982	0.32890949	0.000612968	0.166659769	0.089278221	-0.017464975	0.859638829	-0.218579465	0.025082946	-0.141820832	0.148980892	-0.122623686	0.212695855	-0.099843426	0.310879347	-0.078810074	0.4242092	0.294252504	0.002312514	-0.281858052	0.003580728	-0.094148982	0.339418085	0.013126808	0.894268259
CLIP2	blue	0.484172359	1.67E-07	0.321480482	0.000825819	0.43721938	3.11E-06	-0.428383121	5.14E-06	0.11874459	0.227633038	0.064872337	0.510872706	0.297384335	0.002064301	0.121023543	0.218770705	0.616122383	2.63E-12	0.577041524	1.17E-10	0.545347002	1.79E-09	0.457802018	9.10E-07	0.5538627	8.86E-10	-0.23683578	0.014994663	-0.12904522	0.189525438	-0.139959998	0.154442113	-0.231655868	0.017416644	-0.243855684	0.012181879	-0.104665154	0.287971533	-0.092531281	0.347818217
SORBS2	blue	0.358712049	0.000171579	0.163165919	0.096291546	0.283079663	0.003432618	-0.29402633	0.002331442	0.311968714	0.001196492	-0.033586171	0.733757037	0.173779785	0.076243167	0.21903263	0.024775632	0.297714383	0.002039599	0.686152827	6.60E-16	0.036276675	0.713323246	0.136999047	0.163438908	0.16349551	0.095611936	-0.440155126	2.62E-06	-0.190718527	0.051317276	-0.511836894	2.40E-08	-0.443738071	2.13E-06	0.062551608	0.526138368	-0.238076909	0.014459774	-0.102915602	0.296150346
1-Mar	blue	-0.189057823	0.053417146	-0.237322289	0.01478298	-0.231597783	0.017445615	0.249079512	0.010399016	-0.073655786	0.455227977	-0.087922581	0.372455896	-0.176217599	0.072148903	-0.17433117	0.075301158	-0.615764241	2.73E-12	-0.43294384	3.97E-06	-0.372766221	9.00E-05	-0.172292101	0.078832099	-0.23510906	0.015767351	0.308938869	0.001343097	0.101607086	0.302366566	0.124590065	0.205396245	0.264069004	0.006488696	0.055701581	0.572497313	0.082557889	0.402440501	0.162951552	0.096735606
ARV1	blue	-0.300414238	0.001847348	-0.306828717	0.001454651	-0.329742002	0.000592554	0.315262903	0.001053744	-0.149036699	0.129171107	-0.174981592	0.074202009	-0.305054907	0.001554862	-0.200022168	0.040775502	-0.252162722	0.009457807	-0.288334665	0.002856206	-0.255011656	0.008655524	-0.158889428	0.105459105	-0.344848973	0.000315152	0.21356911	0.028703096	0.362668939	0.0001435	0.008399005	0.932233206	0.14529053	0.139187766	0.271122213	0.005149667	-0.230252339	0.018128425	0.095301469	0.333512531
FRMD6	blue	0.443131967	2.20E-06	0.292954011	0.002423097	0.399463821	2.43E-05	-0.391627797	3.61E-05	0.254636709	0.008757566	0.10070121	0.306719747	0.271206809	0.005135225	0.151685424	0.122428596	0.664672884	1.06E-14	0.853909769	5.57E-31	0.29998721	0.00187662	0.157947553	0.107567076	0.282742406	0.003472949	-0.63028051	5.83E-13	-0.330296302	0.00057931	-0.538522076	3.11E-09	-0.613268563	3.54E-12	-0.036428392	0.712176844	-0.168971455	0.084865149	-0.108318374	0.271381608
ZNF30	blue	-0.197390744	0.043555295	-0.17790012	0.069428031	-0.203752633	0.037089852	0.195514667	0.045632014	-0.064310933	0.514544569	-0.025887992	0.793212377	-0.161377722	0.100045397	-0.069351427	0.482067584	-0.428448208	5.12E-06	-0.283194429	0.00341899	-0.320759705	0.000849711	-0.25096003	0.009815653	-0.132438606	0.178048635	0.124663225	0.205128163	-0.026482987	0.788569643	0.087218384	0.376312131	0.221528286	0.023140169	0.074087986	0.452579614	0.004968866	0.959878107	0.183078193	0.061571431
ADGRE5	blue	0.219478731	0.024476253	0.350158827	0.000250501	0.309512601	0.001314141	-0.323300512	0.000768198	0.305670634	0.001519388	0.160600781	0.101711793	0.342822169	0.000343652	0.192658758	0.048950688	0.213143838	0.029029815	0.329868196	0.000589515	0.306030218	0.001499013	0.152068275	0.121476863	0.203826541	0.037019754	-0.050058393	0.612067956	-0.010080114	0.918711767	-0.152973443	0.119249374	-0.094553718	0.337336656	-0.168318298	0.086094044	-0.163829053	0.094928034	0.018687212	0.84992724
RAI14	blue	0.464573171	5.97E-07	0.291946818	0.002512131	0.410525089	1.36E-05	-0.430910723	4.46E-06	0.086113609	0.382410671	0.252232931	0.009437276	0.303405084	0.001653648	0.140246562	0.153591472	0.068734902	0.485980104	0.23145661	0.017516201	0.319252744	0.000901715	0.587438935	4.48E-11	0.368990538	0.000107337	-0.020121004	0.838563335	0.005965301	0.951841064	-0.303323472	0.001658679	-0.433038066	3.95E-06	0.252888946	0.009247324	-0.083139382	0.399123141	-0.15716633	0.10934032
TIMMDC1	blue	-0.318033808	0.000945889	-0.302977398	0.001680168	-0.337185268	0.000435873	0.318005731	0.000946929	-0.048659922	0.62205546	-0.154728944	0.115019383	-0.284629148	0.003252672	-0.119734984	0.223751134	-0.212223331	0.029747819	-0.305293787	0.001541011	-0.173268522	0.077125071	-0.149979593	0.126739065	-0.351305914	0.000238253	0.404535142	1.87E-05	0.211844639	0.030047539	0.310341861	0.001273292	0.296840458	0.002105598	-0.029934814	0.761785705	-0.129532156	0.187846345	0.015813746	0.872792104
ECHDC1	blue	0.063255918	0.521481289	0.197041539	0.043935774	0.141546061	0.149778026	-0.139122454	0.156948504	0.133566145	0.174350364	-0.028173953	0.775415917	0.165301248	0.091955451	0.106772428	0.278321569	0.226116261	0.020373784	0.39984964	2.38E-05	-0.027863954	0.777822715	-0.243502147	0.012311648	0.011443814	0.907760111	-0.409009299	1.48E-05	-0.071659029	0.467574341	-0.382032092	5.78E-05	-0.380925874	6.10E-05	0.161121377	0.100592823	-0.234459971	0.016066609	0.128930501	0.189922603
CISD2	blue	-0.156923338	0.10989649	-0.292096997	0.002498671	-0.244024477	0.012120344	0.242804822	0.01257115	-0.239144109	0.014013179	-0.132683936	0.177239108	-0.266473358	0.006001093	-0.269645144	0.005407728	-0.351238658	0.000238955	-0.32026936	0.000866324	-0.265874647	0.006119368	0.016714518	0.865612249	-0.132754682	0.177006166	0.250069847	0.010088118	0.277029518	0.0042238	-0.173201932	0.077240537	0.230938705	0.017777268	0.247120845	0.011038725	-0.117998361	0.230589003	0.074152525	0.452184878
ASNS	blue	-0.295641146	0.002199312	-0.374850834	8.16E-05	-0.364197613	0.000133844	0.331163098	0.000559142	-0.355235314	0.000200367	-0.211680384	0.030178335	-0.277275446	0.004188706	-0.125305928	0.20278388	-0.419931925	8.22E-06	-0.594579646	2.27E-11	-0.269154048	0.005496041	0.109651077	0.265493448	-0.237258144	0.01481074	0.585841733	5.21E-11	0.467014799	5.11E-07	0.399590906	2.41E-05	0.20986602	0.031655453	0.252013608	0.009501542	0.434177428	3.70E-06	0.060534644	0.539589913
HMCN1	blue	0.634835165	3.53E-13	0.412295325	1.24E-05	0.568249804	2.57E-10	-0.590030957	3.51E-11	0.185059059	0.058764585	0.010700669	0.913726183	0.461874365	7.07E-07	0.309452851	0.00131713	0.194266211	0.047059038	0.558298975	6.09E-10	0.19585337	0.045251122	0.528944016	6.61E-09	0.47944074	2.29E-07	-0.304547208	0.001584675	-0.191042373	0.05091583	-0.416607904	9.84E-06	-0.497556561	6.67E-08	0.099702007	0.311568626	-0.060044602	0.542883532	-0.048399703	0.623921539
SND1	blue	-0.149972525	0.126757164	-0.185112976	0.058689674	-0.182004825	0.063137478	0.195302518	0.04587194	-0.174231679	0.075470438	-0.226859498	0.019953521	-0.123384821	0.209848771	-0.157114952	0.109457734	-0.41685679	9.71E-06	-0.312281972	0.001182197	-0.40347209	1.97E-05	-0.175632575	0.073114887	-0.133019332	0.17613676	0.168105186	0.08649806	0.152052777	0.121515277	-0.03248834	0.742149458	0.060657125	0.538768253	0.244596259	0.011913909	0.318718401	0.000920842	0.069365496	0.481978503
MTHFD2L	blue	-0.318493737	0.000928994	-0.306672126	0.001463255	-0.339446195	0.000396446	0.341880058	0.000357692	-0.304795601	0.001570025	-0.15212738	0.121330441	-0.325541285	0.000702315	-0.213366464	0.028858389	-0.419560488	8.38E-06	-0.510866827	2.58E-08	-0.280215258	0.003788926	-0.136182963	0.16598568	-0.349396104	0.000258965	0.276472692	0.004304231	0.327813924	0.000640816	0.190687713	0.05135561	0.207587808	0.033596294	0.230548117	0.017976372	-0.119210011	0.225802945	-0.070126861	0.477170682
PAM	blue	0.585462373	5.39E-11	0.339276101	0.000399294	0.501754881	4.96E-08	-0.512719136	2.25E-08	0.414594057	1.10E-05	0.258175739	0.007835294	0.328832315	0.000614893	0.202160569	0.038627098	0.206847445	0.034248223	0.655221129	3.37E-14	0.196300098	0.04475279	0.447917563	1.66E-06	0.294151949	0.002320912	-0.446920044	1.76E-06	-0.196008276	0.045077802	-0.527491067	7.40E-09	-0.42333083	6.82E-06	0.019419986	0.84411545	-0.258416206	0.007775859	0.095217539	0.333940386
CAV1	blue	0.446700781	1.78E-06	0.197640404	0.04328496	0.349495096	0.000257852	-0.338713206	0.000408853	0.387407299	4.45E-05	0.094674232	0.336718461	0.136567257	0.164782766	0.107859791	0.273427952	0.625120855	1.02E-12	0.88496535	5.72E-36	0.297966669	0.002020897	0.103545838	0.293186642	0.372912889	8.94E-05	-0.620646335	1.64E-12	-0.405988457	1.73E-05	-0.389539244	4.00E-05	-0.350012245	0.000252108	-0.306726762	0.001460248	-0.235636312	0.015527832	-0.149872466	0.1270136
ABHD3	blue	-0.166517759	0.089555151	-0.207169309	0.033963507	-0.202973868	0.037835267	0.20454366	0.036345355	-0.04463722	0.651164072	0.103309098	0.294297614	-0.192892131	0.048672214	-0.200736041	0.040047458	-0.38667022	4.61E-05	-0.246879323	0.011119945	-0.234511746	0.016042559	-0.220340419	0.02390671	-0.148243969	0.131243331	-0.094211986	0.33909354	-0.21025825	0.031331055	-0.014222222	0.885502708	0.107826393	0.273577391	0.065459707	0.507045498	0.064183696	0.515378641	0.127690254	0.194255044
LYPLAL1	blue	-0.262602417	0.006803075	-0.274010501	0.00467653	-0.291397625	0.002561911	0.276678145	0.004274396	-0.044275568	0.653807735	-0.01694667	0.86376356	-0.279887987	0.003831675	-0.1152323	0.24178004	-0.349285013	0.000260219	-0.255836442	0.008434736	-0.320595855	0.000855229	-0.201819878	0.038962896	-0.336521415	0.000448116	0.04402622	0.655632967	0.111604187	0.257021874	0.014008926	0.887208462	0.116989766	0.234626815	0.169542827	0.083801628	-0.197840303	0.043069516	0.063918559	0.517118899
AC008063.1	blue	-0.103146699	0.295061323	-0.090224043	0.360022098	-0.104980288	0.286514457	0.107656421	0.274338774	0.084062992	0.393887513	0.028091394	0.776056688	-0.131446064	0.181351455	0.014559013	0.882810413	0.147275895	0.133808241	0.123292958	0.210190939	-0.005346207	0.956834034	-0.23832256	0.014355894	-0.194623919	0.046646436	-0.258812689	0.007678732	-0.217047952	0.026145722	0.2308216	0.017836762	0.15893591	0.105355917	-0.364545154	0.000131734	-0.094092405	0.339709683	-0.062779518	0.524629079
TWIST2	blue	0.482009761	1.93E-07	0.273136755	0.004815394	0.409723792	1.42E-05	-0.389000298	4.11E-05	0.401414471	2.20E-05	0.112981352	0.251160769	0.183565246	0.060871346	0.076825115	0.436008039	0.607494012	6.37E-12	0.789749038	1.36E-23	0.430619182	4.53E-06	0.217130554	0.026087438	0.465330099	5.69E-07	-0.462351429	6.86E-07	-0.38578738	4.82E-05	-0.236370359	0.015199628	-0.090250825	0.35987894	-0.492043828	9.78E-08	-0.270631594	0.005234141	-0.083584485	0.396594874
IGFBP5	blue	0.467764641	4.87E-07	0.27920311	0.003922534	0.405313834	1.79E-05	-0.406088087	1.72E-05	0.198860856	0.041983467	0.041223584	0.676285605	0.294707988	0.002274817	0.17121349	0.080752848	0.285793579	0.003123066	0.426433408	5.74E-06	0.173102807	0.077412673	0.461606665	7.19E-07	0.316152646	0.001017948	-0.436565531	3.23E-06	-0.325226932	0.000711234	-0.134863647	0.170164927	-0.399379814	2.44E-05	-0.047169149	0.632778151	0.097567747	0.322091526	0.072156287	0.464482702
AEBP1	blue	0.728734898	1.23E-18	0.396114676	2.88E-05	0.610282609	4.80E-12	-0.603302347	9.68E-12	0.332066639	0.000538807	0.162459249	0.09776152	0.356647982	0.000188169	0.243220468	0.012415904	0.415177217	1.06E-05	0.669233997	6.01E-15	0.459013479	8.44E-07	0.689831471	4.00E-16	0.501288336	5.13E-08	-0.268395847	0.005634907	-0.204894644	0.036019058	-0.086541006	0.380044326	-0.2071615	0.033970391	-0.383842132	5.30E-05	-0.205498033	0.035463862	-0.084255975	0.392798752
IPO5P1	blue	-0.332907795	0.000520489	-0.116754965	0.235573858	-0.24383534	0.012189314	0.269990535	0.005346375	-0.349419743	0.000258699	-0.178199618	0.068952519	-0.152481587	0.120455815	-0.025742047	0.794352297	0.082751119	0.401336339	-0.238481941	0.014288844	-0.126503902	0.198465672	-0.288600865	0.002829473	-0.197787109	0.04312676	0.148851101	0.129654007	0.172330223	0.07876489	0.300824079	0.001819643	0.06502891	0.509851051	0.112500685	0.253195918	-0.032320389	0.743436064	0.152930418	0.119354532
OMA1	blue	-0.463661555	6.32E-07	-0.401660539	2.17E-05	-0.469773895	4.29E-07	0.450010751	1.46E-06	-0.314316943	0.001093058	-0.152453548	0.120524873	-0.371967303	9.34E-05	-0.16622559	0.090127045	-0.287513662	0.002940093	-0.422298609	7.22E-06	-0.421016181	7.74E-06	-0.339482761	0.000395836	-0.497435816	6.73E-08	0.146322921	0.13637029	0.257972803	0.007885764	0.12840341	0.191755191	0.107335724	0.275779205	0.290140388	0.002679233	0.030856137	0.754682679	0.084757583	0.389977234
HSPB8	blue	0.431579228	4.29E-06	0.221419008	0.023209798	0.35425543	0.000209254	-0.357905528	0.000177893	0.697188653	1.44E-16	0.208551967	0.032763007	0.18467415	0.059301641	0.163057911	0.096515084	0.444419605	2.04E-06	0.84985513	2.05E-30	0.245247154	0.011682655	0.05845537	0.553632338	0.273506055	0.004756259	-0.548559594	1.38E-09	-0.430324831	4.61E-06	-0.31121137	0.001231704	-0.256356225	0.008298158	-0.375862502	7.77E-05	-0.268042436	0.005700695	-0.076469488	0.438141446
RORC	blue	-0.348418964	0.000270194	-0.186981552	0.056141425	-0.29047462	0.00264758	0.284645564	0.003250812	-0.177095546	0.070718597	-0.22831332	0.01915298	-0.160835394	0.101206314	-0.054411892	0.5814346	-0.080361035	0.415119518	-0.263320304	0.006647541	-0.260927616	0.007178518	-0.260966933	0.007169498	-0.309742262	0.001302711	0.169185156	0.084466126	0.434592239	3.62E-06	0.135844311	0.167051113	-0.007265887	0.941358189	0.314327471	0.001092613	0.102866061	0.29638415	0.178491556	0.068491553
MYH11	blue	0.398233325	2.59E-05	0.151628633	0.122570261	0.298196752	0.002003977	-0.292741001	0.002441686	0.320852702	0.000846593	0.034404151	0.727524204	0.123547536	0.209243665	0.132264577	0.178624527	0.60298606	9.99E-12	0.890456326	5.32E-37	0.188212692	0.05451262	0.061086166	0.53589491	0.248463886	0.010596487	-0.598313964	1.58E-11	-0.387450946	4.44E-05	-0.398440283	2.56E-05	-0.425035886	6.20E-06	-0.209656745	0.031829693	-0.173939215	0.075969823	-0.080709676	0.413091972
HNRNPA1P33	blue	-0.210419176	0.031198775	-0.253819833	0.008983554	-0.25214767	0.009462213	0.237031159	0.014909338	-0.16769011	0.087289285	-0.193948175	0.047428416	-0.235652268	0.015520633	-0.188727876	0.053842653	-0.235249147	0.015703402	-0.297425032	0.002061241	-0.187154699	0.055909966	-0.067233448	0.495578835	-0.204204413	0.036663096	0.306382958	0.001479266	0.351931141	0.000231812	0.117058704	0.234349269	0.272015131	0.004999037	0.134770965	0.170461413	-0.103854994	0.291740023	0.062471916	0.526666629
SLC7A3	blue	0.507861652	3.20E-08	0.190741147	0.051289151	0.378854868	6.74E-05	-0.375492247	7.91E-05	0.178025639	0.069228423	0.050011112	0.612404481	0.200946188	0.03983522	0.019083804	0.846780762	0.011528797	0.907078176	0.353821718	0.000213303	0.188227386	0.054493416	0.514598529	1.96E-08	0.282962201	0.003446617	-0.144815195	0.140499746	-0.145329369	0.139080979	-0.173412752	0.076875457	-0.041721532	0.672598096	-0.187220803	0.055821807	-0.160620538	0.101669151	0.094824395	0.335949174
FOXC1	blue	0.45037411	1.43E-06	0.263716127	0.006563139	0.3874643	4.44E-05	-0.373098505	8.86E-05	0.241351995	0.01312717	0.256996329	0.008132645	0.22104791	0.02344759	0.085291872	0.386985284	0.39827755	2.58E-05	0.626776452	8.53E-13	0.324433097	0.000734222	0.260414665	0.007297116	0.331256897	0.000556999	-0.442089704	2.34E-06	-0.278524624	0.004014442	-0.385061505	4.99E-05	-0.27528011	0.004481116	-0.186367609	0.056968475	-0.217218024	0.02602584	-0.103403905	0.293852371
LETM1	blue	-0.175657025	0.073074308	-0.152394656	0.120670017	-0.17809604	0.069116671	0.183286302	0.061271498	-0.275417317	0.00446044	-0.046381462	0.638474802	-0.096175997	0.329075162	-0.101236924	0.304140458	-0.425762696	5.96E-06	-0.539959838	2.78E-09	-0.066845989	0.498071929	0.070129551	0.477153737	-0.000413773	0.996657545	0.648824819	7.17E-14	0.299117299	0.001937553	0.268375731	0.005638634	0.333029787	0.00051788	0.097813039	0.320870631	0.251355474	0.009696703	0.001862504	0.984955547
PRRT3-AS1	blue	-0.226513807	0.020148055	-0.198014494	0.042882507	-0.230474707	0.018014008	0.240161737	0.01359855	-0.096107312	0.329422302	-0.123181725	0.210605793	-0.208450525	0.032849851	-0.185585303	0.058036773	-0.432988919	3.96E-06	-0.404931671	1.83E-05	-0.156061428	0.111887043	-0.12882877	0.190275307	-0.239419578	0.013899869	0.417957644	9.15E-06	0.209483353	0.031974671	0.149284775	0.1285278	0.463583502	6.35E-07	-0.077816071	0.430094524	-0.126861211	0.197190641	0.03115226	0.752403997
IGSF8	blue	-0.279603871	0.003869136	-0.356662046	0.000188051	-0.345609608	0.000305032	0.314765469	0.001074253	-0.214634429	0.027898323	-0.185794105	0.057750046	-0.369393191	0.000105349	-0.292718372	0.002443668	-0.350706842	0.000244579	-0.426560713	5.70E-06	-0.203088332	0.037724923	-0.03973321	0.687367946	-0.058343568	0.554392363	0.347307084	0.000283517	0.156086677	0.111828336	0.338700809	0.000409066	0.531751884	5.32E-09	-0.017517351	0.859222221	-0.073030534	0.459074469	0.107566975	0.274740017
MYZAP	blue	0.186747461	0.056455602	-0.004915392	0.960309537	0.098441104	0.317758158	-0.072796831	0.460516777	0.190634723	0.051421586	-0.042602375	0.666094096	-0.051424889	0.602376941	-0.068632071	0.486634327	0.559252656	5.61E-10	0.633680079	4.01E-13	0.173291391	0.077085448	-0.071908442	0.466022247	0.101764313	0.301615158	-0.468828419	4.55E-07	-0.245140114	0.011720414	-0.338590764	0.00041096	-0.116335707	0.237271509	-0.299135297	0.001936274	-0.210193301	0.031384577	-0.022670092	0.818442959
NRP2	blue	0.56721302	2.82E-10	0.286224056	0.00307634	0.462985017	6.59E-07	-0.48222195	1.90E-07	0.481343218	2.02E-07	0.192668071	0.04893955	0.304760707	0.001572075	0.195993959	0.045093799	0.30500542	0.001557745	0.744841012	8.32E-20	0.235263002	0.01569709	0.35926928	0.000167338	0.380749344	6.15E-05	-0.444420228	2.04E-06	-0.264513544	0.006395982	-0.448399293	1.61E-06	-0.403244215	2.00E-05	-0.121267651	0.217836108	-0.204137335	0.036726197	-0.003284264	0.973474487
SYNM	blue	0.343326788	0.000336343	0.115717582	0.239789908	0.248912	0.010452426	-0.235176451	0.015736559	0.359726036	0.000163935	0.035755811	0.717263836	0.077211171	0.433698786	0.085498973	0.385829263	0.550550754	1.17E-09	0.827386544	1.47E-27	0.175421015	0.073466769	0.0188498	0.848637013	0.198537369	0.042325215	-0.569484395	2.30E-10	-0.368304958	0.000110803	-0.401588938	2.18E-05	-0.346201404	0.000297366	-0.226702124	0.02004188	-0.190105785	0.052083987	-0.10455919	0.288462581
PARVA	blue	0.400122813	2.35E-05	0.203524508	0.037306921	0.327478711	0.000649565	-0.326613779	0.000672649	0.233643182	0.016450165	0.12627067	0.199301141	0.180123758	0.065960105	0.118849533	0.227219482	0.492696207	9.35E-08	0.797468365	2.45E-24	0.120928071	0.219137003	0.061981863	0.529920937	0.220563424	0.023761171	-0.648459597	7.49E-14	-0.358798273	0.000170916	-0.600939614	1.22E-11	-0.522437931	1.09E-08	0.003727289	0.969897948	-0.169853507	0.083227824	-0.106535443	0.279395855
PPIC	blue	0.639013654	2.21E-13	0.318173559	0.000940726	0.519260191	1.38E-08	-0.497374896	6.75E-08	0.495917616	7.48E-08	0.227469446	0.019614218	0.210171675	0.031402415	-0.028053777	0.776348704	0.402504752	2.08E-05	0.67107857	4.76E-15	0.49668752	7.09E-08	0.45302427	1.22E-06	0.568406016	2.54E-10	-0.407216146	1.62E-05	-0.458712748	8.60E-07	-0.162391268	0.097903857	0.104181572	0.290217023	-0.624890227	1.04E-12	-0.278838148	0.003971735	-0.096032775	0.329799278
PKIG	blue	0.648643627	7.33E-14	0.399972166	2.37E-05	0.569016307	2.40E-10	-0.57220938	1.81E-10	0.536789555	3.57E-09	0.202402497	0.038390119	0.341939191	0.000356796	0.179622113	0.066729908	0.267979748	0.005712435	0.567346035	2.78E-10	0.585092142	5.58E-11	0.511426666	2.47E-08	0.591467179	3.06E-11	-0.153885908	0.117035982	-0.114611999	0.24434052	0.027787122	0.778419557	0.165704922	0.091153379	-0.601405479	1.17E-11	-0.447595207	1.69E-06	-0.104018894	0.290975016
PFKP	blue	0.369423233	0.000105202	0.201754174	0.039027936	0.309891886	0.001295312	-0.314504455	0.00108516	0.47095676	3.97E-07	0.14238237	0.147361752	0.191496988	0.050356656	0.144801466	0.14053778	0.291293733	0.002571428	0.543088498	2.16E-09	0.336016919	0.000457631	0.185794901	0.057748955	0.238413131	0.014317758	-0.122085328	0.214726154	-0.281326386	0.003646957	-0.12515777	0.203322577	-0.034026008	0.730403392	-0.405589478	1.77E-05	-0.114940963	0.242980295	0.056002722	0.570419765
SMARCB1	blue	-0.438409374	2.90E-06	-0.371804886	9.41E-05	-0.43984336	2.67E-06	0.418617995	8.83E-06	-0.217220475	0.026024116	-0.30950133	0.001314705	-0.353304987	0.000218221	-0.154249832	0.116162122	-0.020079446	0.838892257	-0.29997604	0.001877391	-0.221304711	0.023282816	-0.284345716	0.003284941	-0.277299475	0.004185291	0.469539542	4.35E-07	0.448547365	1.60E-06	0.140029435	0.15423567	0.249757779	0.010185195	0.189789563	0.052483346	0.078764948	0.424475371	-0.062199358	0.52847537
SNHG18	blue	0.104678807	0.287908304	0.086415892	0.380736118	0.103736222	0.292295229	-0.07180511	0.46666494	0.176503025	0.071681362	0.082201221	0.404483282	-0.009145063	0.926229929	0.004297361	0.965296648	0.576346032	1.25E-10	0.517984667	1.52E-08	0.258941682	0.007647364	-0.17919617	0.067389251	0.086551706	0.379985195	-0.420769197	7.85E-06	-0.323812471	0.000752666	-0.019297997	0.845082397	-0.032069201	0.745361634	-0.434357484	3.67E-06	-0.198878265	0.041965142	-0.005878037	0.952544742
AC008808.2	blue	0.649510367	6.62E-14	0.390718692	3.78E-05	0.564446824	3.59E-10	-0.549103302	1.32E-09	0.542582874	2.25E-09	0.068795853	0.485592553	0.332213345	0.00053557	0.188335133	0.054352774	0.319799871	0.000882507	0.767571595	1.29E-21	0.243141764	0.012445171	0.323169814	0.00077221	0.537017657	3.51E-09	-0.485142972	1.56E-07	-0.447362774	1.71E-06	-0.297039838	0.002090373	-0.197565215	0.043366228	-0.349350063	0.000259484	-0.241518957	0.0130622	0.086535039	0.3800773
AC092611.3	blue	-0.339972225	0.000387757	-0.30411835	0.001610262	-0.34968549	0.000255723	0.35792903	0.000177706	-0.324085891	0.000744489	-0.21596076	0.026923234	-0.259491656	0.00751489	-0.190730543	0.051302335	-0.252673937	0.009309207	-0.513311365	2.15E-08	-0.196263389	0.044793567	-0.063364826	0.520763031	-0.284820977	0.003230994	0.365848265	0.000124096	0.505243011	3.87E-08	0.271599915	0.005068586	0.25908579	0.007612455	0.198811861	0.042035081	0.032246335	0.744003585	0.107475443	0.275151023
FLJ20021	blue	-0.161813431	0.099120312	-0.168733442	0.085311334	-0.179497143	0.066922812	0.168206517	0.086305769	-0.165130212	0.092296969	0.036492043	0.711696077	-0.211194766	0.030567851	-0.238549238	0.014260614	-0.33751379	0.000429928	-0.437211267	3.11E-06	-0.03970277	0.687595002	0.012592615	0.898547576	-0.100032464	0.309959522	0.357506147	0.000181099	0.125277613	0.202886752	0.392336056	3.48E-05	0.515365126	1.85E-08	-0.188382691	0.054290793	-0.056650895	0.565960114	-0.006703665	0.945888644
ITPRID2	blue	0.541660727	2.42E-09	0.443312001	2.18E-06	0.534688385	4.22E-09	-0.549390285	1.29E-09	0.512496478	2.29E-08	0.331778382	0.00054522	0.449884842	1.47E-06	0.290832939	0.002614021	0.110460823	0.261958476	0.59008439	3.49E-11	0.201415728	0.039364406	0.268931482	0.005536486	0.418278936	8.99E-06	-0.480759262	2.09E-07	-0.344133833	0.00032495	-0.47353324	3.36E-07	-0.546153319	1.68E-09	0.067139779	0.496180941	-0.092857041	0.346116274	-0.042774887	0.66482317
DACT1	blue	0.630501838	5.69E-13	0.378663578	6.80E-05	0.547589952	1.49E-09	-0.549993605	1.22E-09	0.348761531	0.000266207	0.420687968	7.88E-06	0.352328085	0.000227807	0.243164769	0.01243661	0.307906874	0.001396644	0.664151934	1.13E-14	0.411685032	1.28E-05	0.478456931	2.44E-07	0.392390062	3.47E-05	-0.377024621	7.36E-05	-0.21319758	0.028988354	-0.417580305	9.34E-06	-0.431253773	4.37E-06	-0.082290192	0.403973141	-0.230259523	0.018124719	-0.167864794	0.0869556
PALLD	blue	0.592730462	2.71E-11	0.33079628	0.000567597	0.501072797	5.21E-08	-0.503337497	4.43E-08	0.561660557	4.56E-10	0.287251253	0.002967369	0.292843835	0.002432696	0.209729461	0.031769059	0.486529642	1.42E-07	0.924196168	7.43E-45	0.340923898	0.00037248	0.238538952	0.014264926	0.389252301	4.06E-05	-0.573950716	1.55E-10	-0.407880709	1.57E-05	-0.428040503	5.24E-06	-0.429247957	4.90E-06	-0.282820521	0.00346357	-0.283241284	0.00341344	-0.127786959	0.193914687
BDH1	blue	-0.387596161	4.41E-05	-0.386331705	4.69E-05	-0.420239945	8.08E-06	0.400489804	2.30E-05	-0.145913412	0.137482635	-0.105290088	0.285086829	-0.356267099	0.000191389	-0.203078035	0.037734839	-0.532111296	5.17E-09	-0.582317614	7.22E-11	-0.298390521	0.001989826	-0.207818668	0.033395161	-0.262139947	0.006904969	0.598340935	1.58E-11	0.172794553	0.077949943	0.488948824	1.21E-07	0.546091167	1.69E-09	-0.049105368	0.618866638	0.071894425	0.466109402	0.143451283	0.144316327
AC010168.2	blue	-0.267765824	0.005752661	-0.233457363	0.016538522	-0.27211104	0.004983093	0.248680812	0.010526533	-0.134461661	0.171453628	-0.018421654	0.852035443	-0.274728471	0.004565108	-0.179487239	0.06693812	-0.34420335	0.000323985	-0.319194603	0.000903779	-0.202680872	0.038118947	-0.248783441	0.010493578	-0.103586092	0.292998015	0.031071592	0.753024531	-0.201040724	0.039740052	0.243403303	0.012348145	0.300001262	0.00187565	-0.056000172	0.570437343	0.087458045	0.374997013	0.095465679	0.332676438
SLFN11	blue	0.467209739	5.05E-07	0.498731869	6.14E-08	0.524553376	9.27E-09	-0.537136815	3.48E-09	0.252456125	0.009372268	0.432333194	4.11E-06	0.479464109	2.28E-07	0.287840138	0.002906474	0.170862658	0.081385606	0.399057817	2.48E-05	0.311290553	0.001227979	0.291474481	0.002554892	0.426938291	5.58E-06	-0.424580093	6.36E-06	-0.395143592	3.02E-05	-0.366787522	0.000118848	-0.46189481	7.06E-07	0.040685426	0.680279506	-0.093357701	0.34351077	-0.058881314	0.550741409
ATL3	blue	0.342803815	0.000343921	0.156599204	0.110641808	0.270890098	0.00518948	-0.269529692	0.005428375	-0.007103953	0.942662884	0.024647114	0.802918021	0.19428537	0.047036863	0.074073	0.452671294	0.029094455	0.768281835	0.28590256	0.003111177	0.008875926	0.928395127	0.28432096	0.003287773	0.187962558	0.054840366	-0.294288241	0.002309536	-0.041023035	0.677772924	-0.516665452	1.68E-08	-0.420290072	8.06E-06	0.342250244	0.000352114	-0.001268569	0.989752757	-0.126418033	0.198772975
COL16A1	blue	0.617207779	2.35E-12	0.363621775	0.000137408	0.532200937	5.13E-09	-0.521986527	1.13E-08	0.415085663	1.07E-05	0.138120061	0.159988009	0.284913026	0.003220638	0.167140838	0.088345152	0.451279758	1.35E-06	0.636302383	3.00E-13	0.503527966	4.37E-08	0.525239288	8.79E-09	0.517096614	1.63E-08	-0.258622076	0.007725292	-0.281668313	0.003604239	0.168701854	0.08537069	-0.000169633	0.998629702	-0.592477374	2.78E-11	-0.266643276	0.005967897	0.001138931	0.990799898
SLC35F2	blue	-0.230062728	0.018226482	-0.320232658	0.000867579	-0.298947793	0.001949632	0.290840604	0.002613308	-0.201372487	0.039407569	-0.152057646	0.121503206	-0.261823521	0.006975462	-0.160328469	0.10230098	-0.343788933	0.000329774	-0.224027333	0.021595938	-0.386639746	4.62E-05	-0.272960498	0.004843848	-0.07911912	0.422388888	0.073312486	0.457337705	0.035105405	0.722194886	-0.106954511	0.277498047	0.082911917	0.400418871	0.253253379	0.00914326	0.213519571	0.028740994	0.135127676	0.169322393
ZBTB7B	blue	-0.14723444	0.133918922	-0.167942739	0.086807036	-0.171172532	0.080826517	0.176629883	0.07147435	-0.059349715	0.547570794	-0.139625857	0.155438429	-0.12186864	0.215547217	-0.116331785	0.23728743	-0.317124303	0.000980125	-0.274176137	0.004650611	-0.237857289	0.014553198	-0.090138277	0.360480798	0.04278108	0.664777561	0.15926084	0.104636797	-0.095472837	0.332640028	0.198915541	0.041925924	0.06549405	0.50682219	0.173160121	0.077313107	0.2420693	0.012850023	0.156272814	0.11139628
MYL9	blue	0.425701591	5.98E-06	0.159908656	0.103214545	0.317578646	0.000962884	-0.297319927	0.002069153	0.395118036	3.03E-05	0.025116932	0.799239679	0.093816052	0.341136303	0.116742085	0.235625885	0.585553835	5.35E-11	0.868933441	3.11E-33	0.266933647	0.005911547	0.085081138	0.388163713	0.306065076	0.001497051	-0.53558244	3.93E-09	-0.390930015	3.74E-05	-0.28259332	0.003490912	-0.204909767	0.036005054	-0.401816533	2.15E-05	-0.2441858	0.012061786	-0.051416277	0.602437803
CERK	blue	0.624094299	1.14E-12	0.538423721	3.14E-09	0.631114674	5.32E-13	-0.629927604	6.06E-13	0.537611739	3.35E-09	0.217904199	0.025546908	0.512570073	2.27E-08	0.297725153	0.002038797	0.68312354	9.91E-16	0.86739143	5.44E-33	0.487085735	1.37E-07	0.353534377	0.000216025	0.494728773	8.12E-08	-0.50623878	3.60E-08	-0.342123691	0.000354012	-0.322629345	0.000789004	-0.369768573	0.000103526	-0.374082251	8.46E-05	-0.261067924	0.007146376	-0.131730304	0.180401064
HMGB2	blue	-0.054888184	0.57812651	-0.004945344	0.960067887	-0.032413056	0.742726087	0.038383113	0.697464734	-0.013341968	0.8925455	-0.08438305	0.392082815	0.063363108	0.520774357	0.070150119	0.477024221	-0.031437799	0.750208768	-0.213858767	0.028482354	-0.019242949	0.845518818	0.070079777	0.477467251	-0.128362181	0.191899076	0.196360452	0.044685817	0.177464557	0.070124303	0.294367805	0.002302918	0.019313018	0.844963322	-0.088527676	0.369161699	0.205736735	0.03524622	0.057643705	0.559161394
GPI	blue	-0.195921884	0.045174395	-0.257415577	0.008025824	-0.246255848	0.011332032	0.224342643	0.021407527	-0.097826307	0.320804677	-0.274680823	0.004572429	-0.190611852	0.051450083	-0.216646521	0.026430551	-0.42833653	5.16E-06	-0.331698077	0.000547018	-0.251302711	0.009712501	-0.04056602	0.681166875	-0.183798204	0.0605388	0.484735902	1.61E-07	0.439443559	2.73E-06	0.015839903	0.872583459	0.326032229	0.000688589	0.199811253	0.040992707	0.030803242	0.755089934	0.07215821	0.464470768
FOXF1	blue	0.523222419	1.03E-08	0.261187815	0.007119012	0.42553255	6.03E-06	-0.421373445	7.59E-06	0.453631813	1.17E-06	0.2877111	0.00291972	0.201036447	0.039744353	0.099335774	0.313358269	0.413423967	1.17E-05	0.723120363	3.02E-18	0.305269276	0.001542427	0.24483854	0.011827367	0.392250778	3.50E-05	-0.450175251	1.45E-06	-0.347028827	0.000286945	-0.306479589	0.001473898	-0.231028428	0.017731801	-0.325883713	0.000692715	-0.221155635	0.023378348	-0.09253256	0.347811523
ATP6V1E1	blue	0.232480346	0.017009883	0.07707895	0.434488896	0.167852357	0.086979323	-0.169363451	0.084134359	0.155330122	0.11359785	-0.00494368	0.960081313	0.038562747	0.69611824	-0.018663157	0.850118164	0.203013206	0.037797314	0.31530803	0.001051901	0.136576276	0.164754613	0.231444155	0.01752244	0.144534577	0.141278673	-0.272370665	0.004940161	-0.245834118	0.01147749	-0.353339789	0.000217886	-0.068805298	0.485532512	-0.029888911	0.76214012	-0.051933517	0.598787295	-0.009059795	0.926915846
FAM162B	blue	0.555248404	7.89E-10	0.276054753	0.004365497	0.450969075	1.38E-06	-0.429947386	4.71E-06	0.256536734	0.008251185	0.185694286	0.057886973	0.196818946	0.044179743	0.110271591	0.262781692	0.481347269	2.01E-07	0.709799059	2.32E-17	0.31862204	0.000924331	0.390363967	3.84E-05	0.466693305	5.22E-07	-0.452057418	1.29E-06	-0.292131742	0.002495566	-0.283394646	0.003395332	-0.191903232	0.049861278	-0.304554287	0.001584256	-0.23335876	0.016585575	-0.087758589	0.373351767
SMPDL3B	blue	-0.14985463	0.127059352	-0.100380776	0.308269337	-0.135801761	0.167185335	0.133453229	0.174718155	-0.158970015	0.105280257	-0.102308754	0.299022674	-0.060020661	0.5430447	-0.030769177	0.755352247	-0.462181013	6.93E-07	-0.375897328	7.76E-05	-0.156349415	0.111218853	-0.048539177	0.62292105	-0.181060594	0.064541792	0.469687914	4.31E-07	0.258747497	0.007694628	0.157393364	0.10882266	0.382264978	5.72E-05	-0.013297077	0.892904893	-0.048918547	0.620203183	0.093585485	0.342329449
BICDL1	blue	-0.199975301	0.040823684	-0.296455194	0.002135301	-0.269708886	0.005396358	0.258050521	0.007866402	-0.146129925	0.136893667	-0.076348217	0.4388703	-0.268467072	0.005621731	-0.135918921	0.166815948	-0.333702137	0.000503716	-0.347822587	0.000277266	-0.255803365	0.008443494	-0.031094717	0.752846624	-0.08857346	0.368913172	0.162661508	0.097338999	-0.080775388	0.412710465	0.151134099	0.123809215	0.16814111	0.086429849	0.148488223	0.130602153	0.532135045	5.16E-09	0.196317096	0.044733919
EXT1	blue	0.46745102	4.97E-07	0.29880562	0.001959816	0.415818175	1.03E-05	-0.422926303	6.97E-06	0.292798156	0.002436685	0.165025842	0.092505862	0.301959048	0.001744874	0.158806562	0.105643258	0.272251225	0.004959871	0.562095381	4.40E-10	0.242194871	0.012802035	0.195002127	0.046213454	0.457484566	9.28E-07	-0.414785969	1.09E-05	-0.458944935	8.48E-07	-0.407751022	1.58E-05	-0.243581187	0.012282532	-0.21250534	0.029526268	0.082489804	0.402829976	-0.082687021	0.401702408
RERG	blue	0.534957493	4.13E-09	0.314266125	0.001095207	0.460789446	7.56E-07	-0.434382563	3.66E-06	0.247269785	0.010988898	0.12600596	0.200252432	0.255676044	0.00847728	0.094512382	0.337548866	0.531467975	5.43E-09	0.72583018	1.97E-18	0.318513271	0.000928283	0.381493521	5.94E-05	0.349928816	0.000253026	-0.51725726	1.61E-08	-0.216510927	0.026527355	-0.505266533	3.86E-08	-0.422239243	7.24E-06	-0.090478111	0.358665401	-0.226073822	0.020398009	-0.044498334	0.652178818
MFN2	blue	0.249031079	0.010414434	0.093566214	0.342429291	0.185791852	0.057753133	-0.187616709	0.055296191	0.306758906	0.001458481	0.045663151	0.643688117	0.119899768	0.223109805	0.166496332	0.089596996	0.52356422	9.99E-09	0.733119383	6.04E-19	0.10540399	0.284563139	0.001651678	0.986658338	0.163653429	0.095287653	-0.466609817	5.25E-07	-0.346803088	0.000289754	-0.510819136	2.58E-08	-0.585827472	5.21E-11	0.08499039	0.388671845	-0.001187367	0.990408659	-0.087771957	0.373278689
JAM3	blue	0.383838327	5.30E-05	0.117519659	0.232499332	0.271828967	0.005030114	-0.258009034	0.007876732	0.513045801	2.19E-08	0.163892582	0.094798213	0.063938402	0.516988552	0.027920072	0.777386868	0.089225309	0.365385949	0.530746228	5.75E-09	0.132341404	0.178370126	0.011581744	0.906653344	0.303308275	0.001659618	-0.397123782	2.74E-05	-0.476598191	2.76E-07	-0.088371464	0.370010418	0.110832019	0.260348771	-0.531700458	5.34E-09	-0.237827645	0.014565849	0.005950474	0.951960626
GRK2	blue	-0.301977535	0.00174368	-0.308372514	0.001372247	-0.33142912	0.000553083	0.314303974	0.001093606	-0.112480962	0.253279665	-0.240718052	0.013376429	-0.234094442	0.01623729	-0.159201985	0.104766766	-0.360122732	0.000161031	-0.391732768	3.59E-05	-0.308780774	0.001351177	-0.172448812	0.078556107	-0.185960055	0.057522992	0.250009534	0.010106817	-0.042273786	0.668517485	0.400838978	2.26E-05	0.281269427	0.003654118	-0.017053389	0.862913976	0.649072565	6.97E-14	0.240922616	0.01329555
JAM2	blue	0.784552069	4.15E-23	0.449706457	1.49E-06	0.669688128	5.67E-15	-0.666352712	8.63E-15	0.51767334	1.56E-08	0.273901578	0.004693644	0.398861789	2.50E-05	0.165887801	0.090791841	0.196133762	0.044937805	0.694266447	2.17E-16	0.387727156	4.38E-05	0.574821247	1.43E-10	0.67771298	2.02E-15	-0.410641775	1.36E-05	-0.295006477	0.002250414	-0.338311721	0.000415799	-0.182374949	0.062593842	-0.30662264	0.001465984	-0.295589415	0.002203438	-0.045019893	0.648371439
PNMA1	blue	0.288513818	0.00283819	0.0651935	0.50877822	0.191720677	0.050083386	-0.180809447	0.064919558	0.235337685	0.015663101	-0.061061739	0.536058296	0.087283563	0.375954192	0.114281794	0.245711161	0.381168734	6.03E-05	0.599017456	1.48E-11	0.086771506	0.378771818	0.084715586	0.390213	0.097697783	0.321443922	-0.487155176	1.36E-07	-0.471380747	3.87E-07	-0.212178432	0.029783222	-0.321960777	0.000810241	-0.241027836	0.013254115	0.392142353	3.52E-05	0.009378633	0.924351304
FKBP7	blue	0.480654488	2.11E-07	0.152233144	0.121068771	0.343154308	0.000338825	-0.352526023	0.000225834	0.174838109	0.074443364	0.057749005	0.558442604	0.148523352	0.130510135	0.018907406	0.848179974	-0.001527466	0.98766159	0.444382643	2.05E-06	0.077417078	0.432469974	0.340902645	0.000372815	0.356256366	0.00019148	-0.278306706	0.004044367	-0.149227361	0.128676467	-0.420479294	7.97E-06	-0.13439282	0.171675041	-0.037672821	0.702798102	-0.284925802	0.003219203	-0.043208979	0.661629336
PLPPR2	blue	-0.177592867	0.069918608	-0.329189344	0.000606035	-0.275414253	0.0044609	0.269720241	0.005394335	-0.299559726	0.001906343	-0.342494052	0.000348483	-0.323243714	0.000769939	-0.236919714	0.014957956	-0.233774588	0.016387929	-0.343872431	0.0003286	-0.230628569	0.017935205	0.109539111	0.265984777	0.004786109	0.961352652	0.228485146	0.019060218	0.13995856	0.154446388	0.263052117	0.006705273	0.355843056	0.000195033	0.098077873	0.319555821	0.212513638	0.02951977	0.017701872	0.857754819
ARFIP2	blue	-0.443717938	2.13E-06	-0.327417018	0.000651187	-0.418547247	8.86E-06	0.409608403	1.43E-05	-0.166562536	0.08946776	-0.129382308	0.188361905	-0.358946774	0.00016978	-0.175401526	0.073499253	-0.280575262	0.003742396	-0.345715353	0.000303649	-0.268336321	0.005645941	-0.384546523	5.12E-05	-0.338381095	0.000414591	0.268044488	0.005700311	0.093000473	0.345368569	0.172089255	0.079190497	0.377977455	7.03E-05	0.072820072	0.460373236	-0.04124208	0.676148498	0.169254401	0.084337153
WBP2	blue	-0.191833498	0.049946025	-0.350778563	0.000243813	-0.29488107	0.002260638	0.291789211	0.002526327	-0.038189589	0.698916406	-0.168861313	0.085071392	-0.391211854	3.68E-05	-0.285868674	0.003114869	0.197406454	0.043538242	0.133569902	0.174338134	-0.037593101	0.703397603	-0.231237116	0.017626437	-0.069082225	0.483773887	-0.275275051	0.004481879	-0.253112423	0.009183387	0.061115783	0.535696846	0.337989037	0.000421461	-0.314115326	0.001101607	-0.018734215	0.849554203	0.029941414	0.761734751
CGREF1	blue	-0.122805066	0.212014906	-0.193875409	0.047513266	-0.172065937	0.079231778	0.179908842	0.066289019	-0.121453076	0.217128082	-0.06862112	0.486704023	-0.198432877	0.0424361	-0.161449542	0.099892446	-0.597768521	1.67E-11	-0.507269656	3.34E-08	-0.179831045	0.06640841	0.037693891	0.70263969	-0.055911232	0.571050573	0.612383998	3.87E-12	0.25142619	0.009675566	0.304128453	0.001609655	0.519030649	1.41E-08	-0.043127493	0.662228409	-0.049008815	0.619557237	0.192040297	0.04969505
SH3PXD2A	blue	0.407901494	1.57E-05	0.26391239	0.006521642	0.364573629	0.000131563	-0.374100588	8.45E-05	0.215595743	0.027188651	0.224410311	0.021367276	0.262898899	0.006738454	0.19476421	0.046485437	0.686937023	5.94E-16	0.68899581	4.49E-16	0.34207239	0.000354784	0.327904309	0.000638475	0.244126561	0.01208326	-0.420015814	8.18E-06	-0.20960525	0.031872691	-0.343595711	0.000332506	-0.616605131	2.51E-12	0.0245302	0.803834043	-0.101513058	0.302816522	-0.154472467	0.115630021
AVEN	blue	-0.250762978	0.009875403	-0.279930315	0.003826122	-0.288210469	0.002868756	0.265536826	0.006187013	-0.02059287	0.834830552	-0.024824393	0.801529543	-0.247763176	0.010825241	-0.177620511	0.069874355	-0.432039485	4.18E-06	-0.389201558	4.07E-05	-0.177760244	0.069651018	-0.024300602	0.805633721	-0.195023109	0.046189532	0.478116335	2.49E-07	0.312578124	0.001168825	0.078887939	0.423750141	0.313009064	0.001149614	0.110794999	0.260509006	0.232117558	0.017187843	0.266222431	0.006050414
ADCY6	blue	-0.267838671	0.005738935	-0.209054548	0.032335604	-0.258862419	0.007666626	0.246901039	0.01111262	-0.165704319	0.091154573	0.04122954	0.676241454	-0.149334365	0.128399498	-0.028551241	0.772489557	-0.253653597	0.009030166	-0.336514338	0.000448248	-0.260509084	0.007275156	-0.135059962	0.169538178	-0.214358099	0.028105207	0.142244856	0.147757028	-0.059697452	0.545222722	0.259923888	0.007412205	-0.060883975	0.53724806	0.21274917	0.02933584	0.448152368	1.63E-06	0.169974843	0.083004579
CPT2	blue	-0.351736059	0.000233804	-0.302515652	0.001709233	-0.355182507	0.000200837	0.347788316	0.000277678	-0.138731643	0.158128368	-0.224056334	0.021578549	-0.235629641	0.015530843	-0.152006451	0.121630163	-0.410018257	1.40E-05	-0.364454522	0.000132281	-0.447683776	1.68E-06	-0.299274472	0.001926413	-0.341992102	0.000355995	0.333154808	0.000515219	0.178043372	0.069200261	-0.094995186	0.335075572	0.072662143	0.461349145	0.369032296	0.00010713	0.123419138	0.209721049	0.110667689	0.261060561
GSTM5	blue	0.496334205	7.26E-08	0.172144802	0.079092223	0.362486861	0.000144692	-0.342988613	0.000341225	0.483019863	1.80E-07	0.095046396	0.334813908	0.10475737	0.28754465	0.014294579	0.884924175	0.350747671	0.000244143	0.770242765	7.66E-22	0.18586655	0.057650836	0.118768705	0.227537962	0.355480773	0.000198197	-0.482353862	1.88E-07	-0.398940651	2.49E-05	-0.332225784	0.000535296	-0.09094522	0.356179365	-0.400106367	2.35E-05	-0.254336604	0.008840001	0.022894613	0.816676207
TINAGL1	blue	0.625100677	1.02E-12	0.420014281	8.18E-06	0.567182098	2.82E-10	-0.560379608	5.10E-10	0.515503941	1.83E-08	0.226767627	0.020005062	0.332185741	0.000536178	0.176825515	0.071156056	0.479178242	2.33E-07	0.766618583	1.55E-21	0.593043523	2.63E-11	0.328670635	0.000618943	0.657369015	2.60E-14	-0.35533077	0.000199521	-0.360908565	0.000155419	-0.075166504	0.44600839	-0.01864908	0.850229902	-0.606505302	7.03E-12	-0.332472077	0.000529905	-0.066514721	0.500208669
HLCS	blue	-0.187279804	0.055743217	-0.202671106	0.038128433	-0.211766433	0.030109754	0.227464399	0.019617005	-0.213785066	0.028538384	0.021069041	0.831067434	-0.175467553	0.073389247	-0.147129626	0.134199081	-0.289716431	0.002719873	-0.333030418	0.000517866	-0.240008082	0.013660464	-0.055948023	0.570796862	-0.28254571	0.003496666	0.072823961	0.460349215	-0.093408932	0.343244856	0.001092537	0.99117465	-0.043232957	0.661453094	0.181570355	0.063780524	0.25646701	0.008269301	0.028724493	0.771146829
ATPAF1	blue	-0.28330232	0.003406223	-0.261044252	0.00715179	-0.295545438	0.002206951	0.253845524	0.008976369	-0.11375767	0.247897633	-0.221364174	0.023244804	-0.191137718	0.050798133	-0.119888876	0.223152158	-0.527316421	7.50E-09	-0.470679245	4.05E-07	-0.405999855	1.73E-05	-0.067787789	0.492023384	-0.279039201	0.003944563	0.4697004	4.31E-07	0.458336818	8.80E-07	-0.017102169	0.86252569	0.153258067	0.118555512	0.465285499	5.70E-07	-0.040415166	0.682288573	0.107362156	0.27566029
RFC3	blue	-0.18122357	0.064297607	-0.277424886	0.004167508	-0.249192859	0.010363012	0.246741474	0.011166535	-0.125329256	0.202699151	0.02456002	0.803600378	-0.248616156	0.01054734	-0.156847761	0.110069923	-0.443952953	2.10E-06	-0.310814957	0.001250508	-0.330245266	0.000580518	-0.193373263	0.048102236	-0.121272983	0.217815727	0.080321663	0.415348854	-0.096842986	0.325716309	-0.055275391	0.575443609	0.093587285	0.342320125	0.164125621	0.094323197	0.333463371	0.000508705	0.037253881	0.705950588
TSPAN2	blue	0.426304262	5.78E-06	0.228449678	0.019079334	0.355227619	0.000200436	-0.331893227	0.000542656	0.225645803	0.020643718	0.060198559	0.541847711	0.180300775	0.06569019	0.140908369	0.151640375	0.655443556	3.28E-14	0.791257101	9.80E-24	0.318336262	0.000934748	0.200516875	0.040269809	0.235782854	0.015461824	-0.567736846	2.69E-10	-0.254666484	0.008749424	-0.459105948	8.39E-07	-0.44481053	1.99E-06	-0.136483449	0.165044549	-0.22965613	0.018438298	-0.153355392	0.118318968
RPL39L	blue	0.205178044	0.035757391	0.135238704	0.16896902	0.184738781	0.059211184	-0.15801631	0.10741209	0.190482782	0.051611149	-0.00068516	0.994465315	0.092834274	0.34623505	0.042756968	0.664955138	0.465902468	5.49E-07	0.427946747	5.27E-06	0.274888105	0.004540659	-0.033402285	0.735160609	0.180319332	0.065661947	-0.231757736	0.017365936	-0.242000119	0.012876529	-0.016571075	0.866754884	-0.061067818	0.536017633	-0.401392903	2.20E-05	0.052645242	0.593780401	-0.096271921	0.328590746
DRAIC	blue	-0.330770576	0.000568194	-0.19290912	0.048651993	-0.28414633	0.003307813	0.26375274	0.00655538	-0.17029126	0.082424655	-0.152896102	0.119438458	-0.163681392	0.095230323	-0.079261829	0.421549842	-0.359615911	0.000164749	-0.428497741	5.11E-06	-0.318019643	0.000946413	-0.069954277	0.478258232	-0.323820057	0.000752438	0.281598306	0.003612949	0.318224631	0.000938846	0.074155309	0.452167851	-0.011098294	0.910533376	0.452546969	1.25E-06	0.169278719	0.084291896	0.144886873	0.14030131
PSMB5	blue	-0.310344669	0.001273156	-0.165973751	0.090622317	-0.258419248	0.00777511	0.254291272	0.008852513	-0.111437102	0.257739286	-0.195996398	0.045091073	-0.12814232	0.192667679	-0.078082315	0.428513575	-0.268332237	0.005646698	-0.370344924	0.000100785	-0.182941084	0.061769691	-0.102669467	0.297313152	-0.252822672	0.00926636	0.327002067	0.000662195	0.247995695	0.010748858	0.075166619	0.446007692	0.115413804	0.241034358	0.18963054	0.05268513	0.301076281	0.001802783	0.119694502	0.223908885
FAM136A	blue	-0.264674508	0.006362701	-0.215237515	0.02745129	-0.260515939	0.007273564	0.262403568	0.006846722	-0.256591007	0.008237108	-0.165412605	0.091733636	-0.185548903	0.058086876	-0.163920374	0.094741463	-0.46396097	6.20E-07	-0.559239585	5.62E-10	-0.222981809	0.022230895	-0.009626871	0.922355159	-0.260168119	0.007354733	0.621188499	1.55E-12	0.552899668	9.61E-10	0.38028169	6.29E-05	0.319320697	0.000899309	0.140720932	0.152191067	-0.164791779	0.092975692	0.180066645	0.066047384
7-Sep	blue	0.579161952	9.65E-11	0.38488178	5.04E-05	0.523177069	1.03E-08	-0.534100155	4.42E-09	0.293355529	0.002388404	0.073453702	0.456469221	0.435912369	3.35E-06	0.278284429	0.004047437	0.141983336	0.148510957	0.53446845	4.29E-09	0.067168554	0.495995937	0.39880738	2.51E-05	0.327936718	0.000637638	-0.463286549	6.47E-07	-0.209474999	0.03198167	-0.536395321	3.69E-09	-0.728615395	1.26E-18	0.252001361	0.009505142	0.128701262	0.190718051	-0.087434355	0.375126883
LARP1B	blue	-0.290055937	0.002687284	-0.200586916	0.040198638	-0.266281466	0.006038778	0.235447863	0.015613075	-0.230855866	0.017819336	0.098257466	0.318666179	-0.136803658	0.164046005	-0.116435556	0.23686643	-0.603989737	9.04E-12	-0.528067238	7.08E-09	-0.335733153	0.000463064	-0.144025699	0.142699526	-0.243768177	0.012213887	0.226077858	0.020395704	0.131430074	0.181405029	-0.054280134	0.582351264	-0.017388971	0.860243442	0.444718977	2.01E-06	0.167150547	0.0883264	0.068890509	0.484991017
LINC02343	blue	-0.151519256	0.122843457	-0.234989721	0.015822006	-0.210001715	0.031542905	0.202331074	0.038459954	0.052842357	0.592397065	0.123606174	0.209025908	-0.200506911	0.040279943	-0.073145312	0.458367023	-0.40623986	1.71E-05	-0.244285177	0.012025837	-0.227334473	0.01968887	-0.12809801	0.192822852	-0.165279942	0.09199794	0.196405748	0.044635605	0.083326978	0.398056398	-0.006804319	0.945077424	0.122507258	0.213133777	0.134016389	0.172889486	-0.086120046	0.382374968	0.08063525	0.413524314
ABHD10	blue	-0.204316893	0.036557489	-0.262542436	0.006816214	-0.253593201	0.009047154	0.237392531	0.014752633	-0.136649412	0.164526445	-0.241308038	0.013144322	-0.207470426	0.033698952	-0.166189648	0.090197597	-0.494888591	8.03E-08	-0.312498035	0.001172428	-0.427889254	5.29E-06	-0.19331915	0.048166063	-0.10581232	0.282691019	0.097290235	0.323476384	0.149861376	0.127042046	-0.033574219	0.733848238	0.087209474	0.376361081	0.279201628	0.003922733	0.137845188	0.160829106	0.028975689	0.769201227
DUSP3	blue	0.466059247	5.43E-07	0.307122876	0.001438611	0.41959357	8.37E-06	-0.424201004	6.50E-06	0.515709236	1.80E-08	0.323680134	0.000756653	0.281892111	0.003576522	0.189089603	0.053376308	0.486862871	1.39E-07	0.839675987	4.57E-29	0.339452648	0.000396338	0.142735718	0.146349723	0.329653466	0.000594695	-0.577036942	1.17E-10	-0.540281169	2.70E-09	-0.463964471	6.20E-07	-0.469824624	4.27E-07	-0.210940616	0.030773396	-0.067673699	0.492754037	-0.175961539	0.072570431
GLMP	blue	-0.102104636	0.299992907	-0.146076807	0.137037983	-0.134829552	0.17027395	0.172443466	0.078565509	-0.127935825	0.193391587	-0.158576607	0.106155604	-0.238109771	0.01444584	-0.140930719	0.151574812	0.321337545	0.000830508	0.228074413	0.019282602	-0.092304455	0.349006365	-0.20990719	0.031621269	-0.096143125	0.329241272	-0.414121638	1.13E-05	-0.30341355	0.001653127	-0.210715815	0.030956178	-0.054397392	0.581535446	-0.051734972	0.600187391	-0.065604566	0.50610391	0.05268583	0.593495438
UPF3A	blue	-0.355194525	0.00020073	-0.264306405	0.006439036	-0.336249071	0.00045323	0.326645309	0.000671794	-0.206435518	0.034615537	-0.153380218	0.118258688	-0.268374851	0.005638797	-0.141182813	0.150836755	-0.243225826	0.012413913	-0.495765931	7.56E-08	-0.14798456	0.131926921	-0.096524641	0.327316694	-0.248435007	0.01060583	0.529101081	6.53E-09	0.462082904	6.97E-07	0.600771873	1.24E-11	0.417216793	9.53E-06	-0.01907237	0.846871444	-0.194421071	0.046880043	0.147460562	0.13331604
NID1	blue	0.6908743	3.47E-16	0.305558464	0.001525795	0.540471748	2.66E-09	-0.536656485	3.61E-09	0.357466164	0.000181423	0.211235318	0.030535161	0.290777255	0.002619211	0.148968941	0.129347245	0.36320975	0.000140012	0.834377214	2.12E-28	0.27600685	0.004372569	0.475953829	2.87E-07	0.547922949	1.45E-09	-0.521568202	1.16E-08	-0.406248666	1.71E-05	-0.494730823	8.12E-08	-0.4701521	4.18E-07	-0.10336909	0.294015819	-0.12730953	0.195599219	-0.05277362	0.592879289
MRGPRF	blue	0.559502377	5.49E-10	0.265530375	0.006188311	0.447541623	1.70E-06	-0.433641221	3.82E-06	0.545905049	1.71E-09	0.106442536	0.27981777	0.199998147	0.040800191	0.143940919	0.14293729	0.489891442	1.13E-07	0.870105284	2.02E-33	0.325013335	0.000717354	0.258721484	0.007700979	0.408161327	1.55E-05	-0.491494596	1.02E-07	-0.408368331	1.53E-05	-0.25260823	0.009328191	-0.167413677	0.087819411	-0.454840301	1.09E-06	-0.261282168	0.007097542	-0.020104111	0.83869703
RAP1A	blue	0.374297835	8.37E-05	0.14067759	0.15231862	0.27927329	0.003913136	-0.275276707	0.004481629	0.257729899	0.007946551	0.027658279	0.77942072	0.16124377	0.100331159	0.097794518	0.320962711	0.269697273	0.005398428	0.627884051	7.57E-13	0.067489735	0.493933374	0.132003566	0.179490818	0.201169395	0.039610824	-0.532204707	5.13E-09	-0.216724808	0.026374797	-0.56818633	2.58E-10	-0.535304864	4.02E-09	0.134564493	0.171123284	-0.017939918	0.85586248	-0.119846657	0.223316369
LTBP3	blue	0.261263727	0.007101734	0.129024809	0.189596057	0.211723703	0.030143793	-0.210780823	0.030903227	0.192398361	0.049262962	0.017954059	0.855750095	0.110394018	0.262248899	0.130276098	0.185301954	0.508618293	3.03E-08	0.446122624	1.85E-06	0.314045249	0.001104593	0.195766066	0.045349046	0.268336064	0.005645988	-0.166923711	0.088765323	-0.213383681	0.028845168	0.156644355	0.11053775	-0.135952594	0.166709895	-0.372742009	9.01E-05	0.302133017	0.001733663	-0.021869126	0.824753087
ZBTB42	blue	-0.19855544	0.042306064	-0.143975584	0.142840038	-0.185910349	0.057590923	0.193593715	0.047842926	-0.148610812	0.130281256	-0.022808859	0.817350901	-0.098204407	0.31892885	-0.029252622	0.767057931	-0.268971746	0.005529149	-0.301843563	0.001752353	-0.229934038	0.018293295	-0.22122748	0.023332266	-0.091621086	0.352601289	0.114100509	0.246465911	-0.085269508	0.387110241	0.183260913	0.061308026	0.242735927	0.012597045	-0.043523312	0.659320415	0.192645085	0.048967044	0.105335487	0.28487802
AGPAT3	blue	-0.14327916	0.144803481	-0.145404649	0.138874174	-0.156758209	0.1102757	0.151954052	0.121760212	-0.124605209	0.20534073	-0.04247689	0.667019158	-0.038217924	0.69870379	-0.006627188	0.946505037	-0.370374521	0.000100646	-0.358322885	0.000174599	-0.234580316	0.016010756	0.076794603	0.436190849	-0.2072694	0.033875376	0.315187138	0.001056845	0.035396314	0.719987935	0.055803085	0.571796651	0.04900035	0.619617796	0.237932096	0.014521318	0.217375025	0.025915588	0.205197592	0.035739401
ACSS1	blue	-0.248595139	0.010554112	-0.073423028	0.456657787	-0.174587235	0.074866881	0.182336758	0.062649759	-0.110786859	0.260544248	-0.187667338	0.055229269	-0.066392772	0.500996469	-0.063995077	0.516616357	-0.281192838	0.003663765	-0.357307704	0.000182712	-0.249832754	0.010161797	-0.097663969	0.32161224	-0.349440812	0.000258462	0.213694544	0.028607328	0.189867621	0.052384533	0.231312738	0.01758839	0.086540364	0.380047873	0.202345283	0.038446053	0.115110883	0.242279757	0.229325061	0.018612332
AKAP12	blue	0.515068369	1.89E-08	0.293947374	0.002338082	0.438955961	2.81E-06	-0.435930392	3.35E-06	0.249042547	0.010410781	0.462955594	6.60E-07	0.316669076	0.000997683	0.198216047	0.042666968	0.196682319	0.044330047	0.411431298	1.30E-05	0.253382467	0.009106647	0.462019848	7.00E-07	0.30340867	0.001653427	-0.311724912	0.001207726	-0.396462481	2.83E-05	-0.215012005	0.02761773	-0.396147474	2.87E-05	-0.15994503	0.103135137	0.302015391	0.001741236	0.043941202	0.656255758
DIXDC1	blue	0.484021085	1.69E-07	0.267582453	0.005787342	0.407788374	1.58E-05	-0.423832349	6.63E-06	0.451963022	1.30E-06	0.214755683	0.027807951	0.280684991	0.003728315	0.230029216	0.018243861	0.266723255	0.005952329	0.786079781	3.00E-23	0.052980643	0.59142746	0.09051711	0.358457431	0.31599111	0.001024363	-0.619519279	1.85E-12	-0.44868143	1.58E-06	-0.568055309	2.61E-10	-0.541056334	2.54E-09	-0.033149284	0.737093145	-0.128267713	0.19222905	-0.052731767	0.593172996
NDUFA10	blue	-0.377745427	7.11E-05	-0.353095094	0.000220249	-0.39680776	2.78E-05	0.371306215	9.64E-05	-0.17261694	0.07826087	-0.290360752	0.002658326	-0.353217567	0.000219063	-0.242646767	0.012630627	-0.324955162	0.000719029	-0.470788354	4.02E-07	-0.242133792	0.012825357	-0.162971279	0.096694675	-0.258070859	0.007861342	0.558722726	5.87E-10	0.391505019	3.63E-05	0.391938528	3.55E-05	0.440592036	2.56E-06	0.022644053	0.818647921	0.023810173	0.809481278	0.00750896	0.939400043
HIST1H2BK	blue	-0.195329713	0.045841126	-0.231050409	0.017720677	-0.231578581	0.017455201	0.218842538	0.024904149	-0.150923862	0.12433883	-0.129128736	0.189236678	-0.236216854	0.01526776	-0.200842304	0.03994002	-0.295519148	0.002209053	-0.316879596	0.000989528	-0.182928675	0.061787659	0.007677435	0.938043059	-0.12115662	0.218260852	0.224127967	0.021535651	-0.07024228	0.476444101	0.108014529	0.272736303	0.202133386	0.038653802	0.069317919	0.482279796	0.097422417	0.322816285	0.152257671	0.121008153
RTL8C	blue	0.292790287	0.002437373	0.084514857	0.391341036	0.204557305	0.036332623	-0.182564945	0.062316262	0.347708259	0.000278642	-0.017729841	0.857532436	-0.025686946	0.794782776	-0.105093549	0.285991975	0.219871344	0.024215329	0.385203831	4.96E-05	0.240259533	0.013559272	0.081359857	0.409326276	0.377504731	7.19E-05	-0.289176611	0.002772421	-0.362624077	0.000143793	0.229630456	0.018451744	0.445240237	1.94E-06	-0.713756645	1.28E-17	-0.293457734	0.002379645	-0.041017417	0.677814607
CPA3	blue	0.649351003	6.75E-14	0.515162113	1.88E-08	0.632123715	4.77E-13	-0.640170856	1.94E-13	0.39792403	2.63E-05	0.174981508	0.074202151	0.4925474	9.44E-08	0.194231786	0.047098906	0.130272833	0.185313064	0.566079415	3.11E-10	0.350273597	0.00024925	0.36180672	0.000149228	0.741516521	1.48E-19	-0.298465511	0.001984374	-0.310340512	0.001273358	-0.281402571	0.0036374	-0.272962905	0.004843459	-0.163372963	0.095864182	-0.183326329	0.061213946	-0.027766097	0.778582909
PDE5A	blue	0.580006861	8.94E-11	0.307813404	0.001401588	0.481668515	1.97E-07	-0.50359268	4.35E-08	0.57409495	1.53E-10	0.124743045	0.204835967	0.318235342	0.000938452	0.233662517	0.016440995	0.157085835	0.109524316	0.734278313	4.99E-19	0.144984656	0.140030943	0.295780757	0.002188212	0.343212468	0.000337986	-0.428996554	4.97E-06	-0.277651079	0.004135606	-0.389257299	4.06E-05	-0.350371906	0.000248183	-0.140885928	0.151706228	-0.239197564	0.013991128	-0.0010685	0.991368805
ANP32E	blue	0.521523291	1.17E-08	0.509777051	2.79E-08	0.559976834	5.28E-10	-0.549985181	1.22E-09	0.249487368	0.010269974	0.196172868	0.044894251	0.505664222	3.75E-08	0.319219994	0.000902877	0.642417406	1.50E-13	0.709692985	2.35E-17	0.417691866	9.28E-06	0.29328626	0.002394357	0.34244351	0.000349233	-0.545137931	1.83E-09	-0.180597222	0.065240179	-0.522193591	1.11E-08	-0.64942429	6.69E-14	-0.027570793	0.780100721	-0.076761236	0.436390815	-0.209262438	0.032160192
CSNK1E	blue	-0.397247401	2.72E-05	-0.256953958	0.00814351	-0.355015709	0.000202328	0.330163815	0.00058245	-0.273663786	0.0047312	-0.095578355	0.332103509	-0.216426994	0.026587428	-0.002949079	0.976180783	-0.283107785	0.003429274	-0.547920821	1.45E-09	-0.160512725	0.101902023	-0.097823108	0.320820579	-0.309303813	0.001324612	0.673911455	3.31E-15	0.521929094	1.13E-08	0.518083395	1.51E-08	0.179419006	0.067043654	0.271515856	0.005082771	0.207839289	0.033377245	0.059125244	0.549089132
MAPKAPK3	blue	-0.374369487	8.34E-05	-0.12865169	0.190890382	-0.272763623	0.004875808	0.250374837	0.00999403	-0.176422306	0.071813334	-0.110738314	0.260754486	-0.107197812	0.276400204	-0.007519977	0.939311305	-0.180977072	0.064667224	-0.309118937	0.001333947	-0.162064326	0.098590679	-0.212320198	0.02967156	-0.317347772	0.00097161	0.317572995	0.000963096	0.309227637	0.001328451	-0.056131131	0.569534956	0.087876347	0.372708331	0.339199829	0.000400577	0.006135019	0.950472616	0.125645018	0.201554812
HTRA3	blue	0.598876786	1.50E-11	0.24568899	0.011527922	0.458057356	8.96E-07	-0.450310036	1.44E-06	0.513623815	2.10E-08	0.170468107	0.082101944	0.21769028	0.025695406	0.053026409	0.591106727	-0.096647089	0.326700531	0.313242319	0.001139336	0.246294429	0.011318806	0.618409362	2.08E-12	0.416917689	9.68E-06	-0.101415532	0.303283684	-0.149831751	0.12711806	-0.146948863	0.134683291	0.148139435	0.131518469	-0.300305947	0.001854732	-0.183294814	0.061259256	-0.012783986	0.8970142
CCDC154	blue	-0.194020682	0.047343993	-0.16047179	0.101990552	-0.192437605	0.049215795	0.192479738	0.049165197	-0.032768039	0.74000837	0.048156041	0.625671038	-0.12472665	0.204895957	-0.005666486	0.954250782	-0.168102093	0.086503934	-0.166373444	0.089837274	-0.280668646	0.00373041	-0.129581246	0.187677672	-0.265333193	0.006228109	0.035395939	0.719990783	0.017607247	0.858507259	0.016962227	0.863639703	-0.164032902	0.094511964	0.264268116	0.006447022	0.124069766	0.20731001	0.054293578	0.582257704
PTGR2	blue	-0.33143305	0.000552994	-0.329911276	0.00058848	-0.359106827	0.000168564	0.345879979	0.000301507	-0.179811824	0.066437934	-0.162089918	0.09853678	-0.352108407	0.000230015	-0.273782089	0.004712482	-0.509450553	2.85E-08	-0.494155714	8.45E-08	-0.385242673	4.95E-05	-0.296310691	0.00214654	-0.258662567	0.007715381	0.198596207	0.042262884	0.222478054	0.022542499	0.231140244	0.017675279	0.459335256	8.28E-07	0.040021237	0.685220939	-0.07030923	0.476022921	0.090018287	0.361123137
ARHGEF2	blue	0.652555681	4.62E-14	0.577793809	1.09E-10	0.667963783	7.05E-15	-0.685224644	7.48E-16	0.506670823	3.49E-08	0.265283697	0.006238134	0.560005963	5.26E-10	0.296442692	0.002136272	0.503078731	4.52E-08	0.718170462	6.53E-18	0.599628946	1.39E-11	0.429371914	4.87E-06	0.690669561	3.57E-16	-0.26453168	0.006392224	-0.186295761	0.057065912	-0.240804796	0.01334208	-0.292140316	0.002494801	-0.287091901	0.002984043	-0.315797987	0.001032081	-0.124036203	0.207433899
NDUFV2P1	blue	-0.213823929	0.028508828	-0.245098759	0.01173503	-0.249242346	0.010347327	0.231844652	0.017322772	-0.119342601	0.225283482	-0.063917957	0.51712285	-0.154366519	0.115883003	-0.16885431	0.085084519	-0.437204186	3.11E-06	-0.390756886	3.77E-05	-0.30975994	0.001301835	-0.061166591	0.535357144	-0.204498993	0.036387057	0.325437536	0.000705247	0.313973616	0.001107653	0.028718567	0.771192746	0.101011773	0.305222751	0.290914656	0.002606422	0.187700537	0.055185422	0.064033882	0.516361593
FBLN1	blue	0.678362696	1.86E-15	0.447959886	1.65E-06	0.611238972	4.35E-12	-0.628258619	7.27E-13	0.655243437	3.36E-14	0.223438896	0.02195136	0.435898392	3.36E-06	0.190916712	0.051071293	0.152201267	0.121147592	0.71972365	5.13E-18	0.298170445	0.002005905	0.377480426	7.20E-05	0.510407441	2.66E-08	-0.372998175	8.90E-05	-0.389308366	4.05E-05	-0.252650533	0.009315965	-0.193453411	0.048007826	-0.325851375	0.000693617	-0.258873499	0.00766393	0.064758275	0.511617631
POLR3GL	blue	0.105785763	0.282812527	0.07068073	0.473689462	0.095767334	0.331144012	-0.081533316	0.408325056	0.334369129	0.000490018	-0.053930286	0.584788441	-0.02558457	0.795582772	-0.024768174	0.801969792	0.544777556	1.88E-09	0.498990428	6.03E-08	0.235315689	0.015673105	-0.103416147	0.293794912	0.094885407	0.335636929	-0.374316825	8.36E-05	-0.181862922	0.063346922	-0.076547379	0.437673672	0.136576794	0.164752995	-0.488213413	1.27E-07	-0.37053212	9.99E-05	-0.042676779	0.665545834
CHMP7	blue	0.226562085	0.020120789	0.210252395	0.031335877	0.237164752	0.014851239	-0.219666995	0.024350838	0.257065165	0.008115021	-0.008570611	0.930851999	0.134700401	0.1706874	0.066998853	0.497087545	0.385846054	4.80E-05	0.502690066	4.64E-08	0.219485137	0.024471976	-0.061217208	0.535018829	0.33305637	0.000517313	-0.429547305	4.82E-06	-0.390769593	3.77E-05	-0.204456488	0.036426779	0.043999509	0.655828613	-0.381619016	5.90E-05	-0.207934415	0.033294701	-0.001071546	0.991344202
CAMK2B	blue	-0.311936612	0.001197965	-0.353930054	0.000212285	-0.361629085	0.000150434	0.335304088	0.000471392	-0.100849772	0.306003044	-0.214832931	0.027750507	-0.325685683	0.000698252	-0.201871773	0.038911589	-0.369663234	0.000104035	-0.468381245	4.69E-07	-0.209372958	0.032067265	-0.078292823	0.427265943	-0.152981896	0.119228721	0.415879557	1.02E-05	0.258042449	0.007868411	0.45353597	1.18E-06	0.517435066	1.59E-08	-0.068837785	0.485326026	-0.00785568	0.936607569	0.101634097	0.30223739
PSMD14	blue	-0.301530788	0.001772754	-0.284150517	0.003307332	-0.317997616	0.00094723	0.287303543	0.002961916	-0.320288941	0.000865655	-0.175578627	0.073204489	-0.232544449	0.016978604	-0.20770055	0.033497942	-0.35983199	0.000163154	-0.385917881	4.79E-05	-0.29440583	0.002299762	-0.140146824	0.153887135	-0.216009551	0.026887924	0.2716907	0.005053306	0.234344529	0.016120345	-0.075603336	0.443362165	0.154730406	0.115015908	0.34506228	0.000312283	0.108742165	0.269499731	-0.015420187	0.875932355
SPESP1	blue	0.006024914	0.951360384	-0.088380458	0.36996152	-0.044863519	0.649512026	0.050037564	0.612216194	-0.109000469	0.268357049	-0.045732455	0.643184366	-0.0724575	0.462615414	-0.11162971	0.256912405	-0.239301191	0.013948467	-0.175694656	0.073011887	-0.068482051	0.487589604	0.01183317	0.90463633	-0.003766607	0.969580565	0.022963685	0.816132866	0.064239644	0.515011803	0.120453393	0.220964633	0.093006976	0.345334694	0.037788758	0.701926578	-0.064225318	0.515105718	-0.030177125	0.759915636
HS3ST4	blue	-0.260264181	0.007332236	-0.159255542	0.104648491	-0.227644024	0.019518022	0.205644454	0.035330226	-0.225691184	0.020617546	-0.146023684	0.137182428	-0.115313313	0.241447015	-0.085755759	0.384398792	-0.181889656	0.06330742	-0.363308107	0.000139386	-0.129979787	0.186312355	-0.016421201	0.867949039	-0.158167988	0.107070806	0.341969426	0.000356338	0.308094431	0.00138677	0.016670486	0.865962968	0.249104471	0.010391078	0.171829491	0.079651363	0.216914466	0.026240143	-0.025677234	0.794858662
ADGRL2	blue	0.290779525	0.002618999	0.024609632	0.803211665	0.170848349	0.081411497	-0.173545543	0.076646212	0.139572342	0.15559844	0.104131382	0.29045074	0.076498844	0.437965113	0.088863872	0.367339156	0.01863287	0.850358563	0.268946894	0.005533676	0.023963945	0.8082744	0.20255772	0.038238713	0.063656819	0.518839791	-0.134199124	0.172299157	-0.303968174	0.00161931	-0.08313358	0.399156164	-0.1543537	0.11591364	-0.19362197	0.047809775	0.059209698	0.548517639	-0.021276277	0.829430856
FOXO1	blue	0.277488878	0.004158461	0.179579023	0.066796372	0.248037383	0.010735213	-0.24215031	0.012819047	0.216966183	0.026203527	0.192997033	0.048547467	0.166516037	0.089558514	0.063781703	0.518018337	0.532373787	5.06E-09	0.64380311	1.28E-13	0.186971423	0.056154989	-0.003561619	0.971235332	0.242889851	0.012539254	-0.56262938	4.20E-10	-0.365109711	0.000128373	-0.567677287	2.70E-10	-0.480479199	2.13E-07	0.008828092	0.928779998	-0.106740434	0.278466439	-0.084089813	0.393736085
AC005261.1	blue	-0.283438886	0.003390124	-0.250312037	0.01001334	-0.28977537	0.00271419	0.283558003	0.003376137	-0.287267263	0.002965698	-0.058130262	0.555843803	-0.270765402	0.00521098	-0.176428852	0.071802625	-0.223236214	0.022074938	-0.452370829	1.27E-06	-0.022798299	0.817433994	-0.069906232	0.478561225	-0.172486809	0.078489305	0.500192371	5.54E-08	0.486022225	1.47E-07	0.40821491	1.54E-05	0.455854726	1.03E-06	-0.009131542	0.926338689	-0.211963039	0.029953557	-0.133090368	0.175903934
BDH2	blue	0.361273755	0.000152874	0.293521265	0.002374215	0.355449145	0.000198475	-0.326214419	0.000683559	0.232270105	0.017112818	0.221873996	0.02292107	0.209600799	0.03187641	0.105741356	0.283015783	0.328841492	0.000614664	0.433218137	3.91E-06	0.321651218	0.00082025	0.110811735	0.260436557	0.339184057	0.000400843	-0.318044622	0.000945488	-0.341713128	0.000360234	0.045482537	0.645001706	-0.028901125	0.769778601	-0.466768634	5.19E-07	-0.246190855	0.011354343	0.12119176	0.218126363
SPRED1	blue	0.570156461	2.17E-10	0.458572844	8.68E-07	0.558427886	6.02E-10	-0.54835021	1.40E-09	0.142029796	0.148376808	0.291820018	0.002523547	0.448829541	1.57E-06	0.202893172	0.03791322	0.405619044	1.77E-05	0.578399734	1.03E-10	0.40505849	1.82E-05	0.361707706	0.000149899	0.510430466	2.66E-08	-0.473247892	3.43E-07	-0.236480856	0.015150748	-0.55740771	6.57E-10	-0.630416554	5.75E-13	0.088253677	0.370651156	-0.142806772	0.146146851	-0.18498557	0.058866814
SNAPC4	blue	-0.481007628	2.06E-07	-0.331000819	0.000562868	-0.44068989	2.54E-06	0.41121245	1.31E-05	-0.314233501	0.001096589	-0.26892121	0.005538358	-0.284052262	0.003318654	-0.061223263	0.534978361	-0.251391768	0.00968585	-0.552358333	1.01E-09	-0.258424169	0.007773898	-0.224950059	0.021048542	-0.313273867	0.001137953	0.692965053	2.60E-16	0.57246099	1.77E-10	0.556218388	7.27E-10	0.325743233	0.000696639	0.212866014	0.029244955	0.019084251	0.846777217	0.034891248	0.723821019
BET1	blue	-0.299720784	0.001895095	-0.329666786	0.000594372	-0.341802533	0.000358871	0.343035277	0.000340548	-0.076511855	0.437886977	-0.214968085	0.027650246	-0.345384762	0.000307992	-0.307510894	0.001417699	-0.404561185	1.87E-05	-0.356033075	0.000193392	-0.352291619	0.000228172	-0.232298237	0.017099013	-0.314752719	0.001074784	0.054670396	0.579638077	0.04153484	0.673979723	0.044571851	0.651641596	0.230317324	0.018094923	0.103394421	0.293896888	0.025464744	0.796519389	0.090236789	0.359953963
GON7	blue	-0.272981635	0.004840428	-0.181084797	0.064505482	-0.246416797	0.011276946	0.251333292	0.009703342	-0.181130484	0.064436984	-0.238181078	0.014415644	-0.211649669	0.030202846	-0.185222386	0.058537904	-0.24507778	0.011742451	-0.387053078	4.53E-05	-0.156564972	0.110720749	-0.092177572	0.349672107	-0.275963218	0.004379019	0.131455418	0.181320122	0.224475028	0.021328842	0.141813322	0.149002637	0.362234744	0.000146358	-0.007796777	0.93708192	-0.020252947	0.837519213	-0.0986838	0.31656068
HID1	blue	-0.35423784	0.000209417	-0.32745147	0.000650281	-0.370115442	0.000101868	0.358162161	0.000175861	-0.227014598	0.019866766	-0.24681966	0.011140089	-0.280644035	0.003733565	-0.234639877	0.015983176	-0.491190899	1.04E-07	-0.505982372	3.67E-08	-0.313842359	0.00111328	-0.181054964	0.064550241	-0.230367765	0.018068956	0.29905324	0.00194211	0.04437077	0.653111397	0.321923918	0.000811427	0.482464552	1.87E-07	0.013961334	0.887589134	0.115124754	0.242222629	0.159991694	0.103033338
CLIP3	blue	0.571138055	1.99E-10	0.23428029	0.016150314	0.436825355	3.18E-06	-0.432114294	4.17E-06	0.447916936	1.66E-06	0.069421789	0.481622139	0.201995353	0.038789638	0.167144807	0.088337485	0.455079899	1.08E-06	0.883097075	1.25E-35	0.254984714	0.008662822	0.256688321	0.00821192	0.40580627	1.75E-05	-0.511843451	2.40E-08	-0.360835872	0.000155931	-0.353255469	0.000218698	-0.242449582	0.012705173	-0.341265514	0.000367133	-0.236715768	0.015047284	-0.059584454	0.545985191
HYLS1	blue	-0.345451252	0.000307114	-0.328780743	0.000616182	-0.366081619	0.000122773	0.354656102	0.000205577	-0.253544663	0.009060826	-0.310117135	0.001284247	-0.277539455	0.004151322	-0.201910441	0.038873396	-0.564105631	3.69E-10	-0.570909809	2.03E-10	-0.413927883	1.14E-05	-0.216105586	0.026818539	-0.148808882	0.129764047	0.420473648	7.98E-06	0.347410536	0.000282253	0.223672684	0.021809554	0.457879138	9.06E-07	0.145371505	0.138965196	0.052458213	0.595094295	0.075932261	0.441375461
PSIP1	blue	0.422525604	7.13E-06	0.299372437	0.001919499	0.39180117	3.58E-05	-0.399798965	2.39E-05	0.265232755	0.006248467	0.036797035	0.709393991	0.319149731	0.000905374	0.210237417	0.031348215	0.385055354	4.99E-05	0.642055341	1.57E-13	0.059228705	0.548389062	0.128680754	0.190789332	0.296266626	0.002149977	-0.45899183	8.45E-07	-0.084771085	0.389901455	-0.512631271	2.26E-08	-0.642463489	1.50E-13	0.187942523	0.054866687	-0.195121019	0.046078036	-0.000463219	0.996258121
ESRP2	blue	-0.384213382	5.20E-05	-0.276087987	0.004360597	-0.358377265	0.000174174	0.349489265	0.000257917	-0.193569722	0.047871092	-0.14824241	0.131247431	-0.225389087	0.020792304	-0.186955423	0.056176422	-0.500297709	5.50E-08	-0.514645464	1.95E-08	-0.348087906	0.000274099	-0.278097174	0.004073328	-0.283978177	0.003327214	0.367193237	0.000116646	0.04294011	0.663606833	0.215737983	0.02708496	0.223427707	0.021958167	0.23587235	0.015421632	0.154147402	0.116407565	0.124635236	0.205230694
LTBP4	blue	0.71104627	1.92E-17	0.430197486	4.64E-06	0.619263905	1.90E-12	-0.625575315	9.71E-13	0.563487674	3.90E-10	0.215659448	0.027142169	0.386110733	4.74E-05	0.205157867	0.035775967	0.213209843	0.0289789	0.685941199	6.79E-16	0.340655746	0.000376728	0.467204572	5.05E-07	0.635074622	3.44E-13	-0.348897257	0.000264642	-0.408570672	1.51E-05	-0.113334827	0.249671345	-0.149824859	0.127135749	-0.396542253	2.82E-05	-0.227669294	0.019504131	0.041939647	0.670985292
STRN4	blue	-0.285729532	0.003130073	-0.343441792	0.000334697	-0.341727629	0.000360013	0.328502227	0.000623188	-0.191330289	0.050561103	-0.235239637	0.015707736	-0.303954698	0.001620124	-0.1596468	0.103787603	-0.220282356	0.023944728	-0.400850226	2.26E-05	-0.095951749	0.33020939	-0.00036272	0.997069952	-0.176596411	0.071528924	0.621322067	1.53E-12	0.397010793	2.75E-05	0.316204802	0.001015884	0.421995802	7.34E-06	0.053327709	0.58899714	0.031283262	0.751396606	0.088096634	0.371506497
KLHL5	blue	0.502844085	4.59E-08	0.347347731	0.00028302	0.461415007	7.27E-07	-0.466819395	5.18E-07	0.26476446	0.00634417	0.1669035	0.088804515	0.370914493	9.81E-05	0.298087782	0.002011974	0.391909685	3.56E-05	0.71913752	5.62E-18	0.214829411	0.027753122	0.323331635	0.000767245	0.306897482	0.001450887	-0.550080646	1.22E-09	-0.300647948	0.001831503	-0.629082361	6.65E-13	-0.675012635	2.87E-15	0.18142578	0.063995683	-0.103941183	0.291337565	-0.154009589	0.116738428
ZBTB4	blue	0.295050628	0.002246825	0.03141473	0.750386052	0.176866593	0.071089369	-0.177025807	0.070831368	0.230701133	0.017898144	-0.00852044	0.931255793	0.048258452	0.624935475	0.049891873	0.613253527	0.445744677	1.89E-06	0.681135866	1.29E-15	0.031648169	0.748592709	0.03723353	0.706103854	0.259714465	0.007461802	-0.649823884	6.38E-14	-0.491071921	1.05E-07	-0.386172748	4.73E-05	-0.432704451	4.03E-06	-0.086916124	0.377974751	0.187940018	0.054869978	-0.007718072	0.937715773
INMT	blue	0.552732337	9.74E-10	0.217982004	0.02549308	0.41798435	9.14E-06	-0.400542737	2.30E-05	0.478255636	2.47E-07	0.0309088	0.754277285	0.16542259	0.091713767	0.095251812	0.333765632	0.393327758	3.31E-05	0.842349942	2.07E-29	0.222722692	0.022390711	0.231032284	0.017729849	0.39484937	3.07E-05	-0.506918205	3.43E-08	-0.408354253	1.53E-05	-0.362222918	0.000146437	-0.168617202	0.085529918	-0.366934269	0.000118047	-0.237453635	0.014726277	0.001247125	0.989925972
BCCIP	blue	-0.285212976	0.003187098	-0.210743831	0.030933348	-0.269189906	0.00548955	0.268217645	0.005667995	-0.128951804	0.189848804	-0.125653002	0.201525941	-0.214850905	0.027737156	-0.274948201	0.004531485	-0.306659232	0.001463966	-0.460349873	7.77E-07	-0.062417176	0.527029641	-0.139571968	0.155599561	-0.175409099	0.07348663	0.410883426	1.34E-05	0.331117741	0.000560181	0.337953456	0.000422089	0.352690207	0.000224209	-0.020493817	0.835613829	0.021420057	0.828295833	0.053824546	0.585525985
AP004608.1	blue	-0.059648146	0.545555357	0.073882589	0.453837139	0.007933756	0.935978855	0.00525698	0.957553795	0.074002519	0.453102642	-0.023470468	0.812149032	0.054903157	0.578022653	-0.013782086	0.889023097	-0.276240662	0.004338149	-0.207043125	0.034074889	-0.111444543	0.257707304	-0.100661115	0.306913366	-0.041162947	0.676735175	0.100711782	0.306668709	0.067816026	0.491842639	0.282332484	0.00352254	0.144776828	0.140606053	-0.053117221	0.590470535	-0.115388967	0.241136303	0.145171661	0.139514984
TSHZ3	blue	0.42062157	7.91E-06	0.135427379	0.168369765	0.301497189	0.001774958	-0.283256874	0.003411596	0.232835665	0.016837133	0.125244481	0.203007176	0.117804863	0.231359854	0.105904538	0.282269358	0.514936376	1.91E-08	0.709623808	2.38E-17	0.249163188	0.010372426	0.181122692	0.064448663	0.218659496	0.025028438	-0.466376646	5.32E-07	-0.390337866	3.85E-05	-0.291369331	0.0025645	-0.345389003	0.000307936	-0.263743489	0.00655734	-0.161571507	0.099633124	-0.092877578	0.346009155
DPYD	blue	0.635812926	3.17E-13	0.572643356	1.74E-10	0.656093549	3.03E-14	-0.654369733	3.73E-14	0.297490974	0.00205629	0.332661193	0.000525799	0.566913108	2.89E-10	0.301326082	0.001786222	0.465998243	5.45E-07	0.688232771	4.98E-16	0.381765549	5.86E-05	0.412417174	1.23E-05	0.495841966	7.52E-08	-0.539130908	2.97E-09	-0.290842357	0.002613144	-0.600301924	1.30E-11	-0.705015159	4.69E-17	0.071891197	0.466129474	-0.160515743	0.1018955	-0.081947056	0.405942714
ZNF75A	blue	-0.430371072	4.60E-06	-0.324560653	0.000730483	-0.409764977	1.42E-05	0.403833665	1.94E-05	-0.386209304	4.72E-05	-0.337968029	0.000421832	-0.322628189	0.000789041	-0.204098377	0.036762887	-0.350004365	0.000252194	-0.628188218	7.32E-13	-0.303480762	0.001648995	-0.222107096	0.022774343	-0.328581543	0.000621186	0.429960035	4.71E-06	0.43298058	3.97E-06	0.549957796	1.23E-09	0.404583136	1.86E-05	0.110918469	0.259974844	-0.068987055	0.484377879	-0.015993709	0.871356813
KDF1	blue	-0.580201508	8.78E-11	-0.483649916	1.73E-07	-0.577522172	1.12E-10	0.586154333	5.06E-11	-0.3914414	3.64E-05	-0.394144085	3.18E-05	-0.478335383	2.46E-07	-0.230485815	0.018008309	-0.153301126	0.118450813	-0.529105541	6.53E-09	-0.220477243	0.023817325	-0.32288977	0.000780871	-0.343860392	0.000328769	0.571795769	1.88E-10	0.50861382	3.03E-08	0.268139278	0.0056826	0.495609359	7.64E-08	0.147997524	0.131892695	-0.020005732	0.839475761	0.02437982	0.805012661
ZNF282	blue	-0.282789195	0.003467328	-0.253268006	0.009139105	-0.291033198	0.002595433	0.320042089	0.000874124	-0.245649056	0.011541833	-0.375498768	7.91E-05	-0.274624985	0.004581021	-0.1695522	0.083784272	-0.074826493	0.448074216	-0.387560332	4.42E-05	-0.117316023	0.233315313	-0.09425229	0.338886033	-0.094108126	0.339628639	0.407041615	1.64E-05	0.314066525	0.001103686	0.60101741	1.21E-11	0.397333829	2.71E-05	-0.137079588	0.163189146	0.088018269	0.371933771	0.178586353	0.068342407
ABCB1	blue	0.734261902	5.00E-19	0.591576186	3.03E-11	0.719709965	5.14E-18	-0.739398038	2.12E-19	0.329807108	0.000590984	0.252013583	0.009501549	0.589437276	3.71E-11	0.274797796	0.004554476	0.266183102	0.006058177	0.585080961	5.59E-11	0.492682553	9.36E-08	0.622554708	1.34E-12	0.630030846	5.99E-13	-0.307948684	0.001394437	-0.189223468	0.053204573	-0.367770996	0.000113575	-0.441114702	2.48E-06	-0.052497175	0.594820473	-0.187985803	0.054809841	-0.109139139	0.267744958
BSPRY	blue	-0.361395083	0.000152036	-0.186155431	0.057256615	-0.297050919	0.00208953	0.299114472	0.001937754	-0.267559453	0.005791705	-0.080396983	0.414910192	-0.175215858	0.073809303	-0.162521975	0.097630332	-0.337976846	0.000421676	-0.538973062	3.00E-09	-0.081041746	0.41116618	-0.204162236	0.036702762	-0.266347103	0.006025864	0.418977071	8.66E-06	0.238122731	0.014440348	0.246427729	0.011273213	0.344215292	0.00032382	0.076031848	0.44077495	0.109861643	0.264571117	0.079189924	0.421972482
CABP4	blue	-0.318740572	0.000920041	-0.370503804	0.000100041	-0.374338114	8.36E-05	0.356724705	0.000187527	-0.249412166	0.010293661	-0.244683083	0.011882832	-0.295598118	0.002202743	-0.138919637	0.15755999	-0.396504062	2.82E-05	-0.471463052	3.85E-07	-0.316858726	0.000990334	-0.047703356	0.628926855	-0.399826262	2.38E-05	0.373878197	8.54E-05	0.230727335	0.017884777	0.271720893	0.005048233	0.19915527	0.041674437	0.194412929	0.04688944	0.578903026	9.89E-11	0.063879792	0.517373597
RNF103	blue	-0.098661423	0.316670969	-0.210571323	0.031074146	-0.168084365	0.086537612	0.164915819	0.092726476	-0.179774564	0.066495196	0.102767663	0.296848887	-0.191675095	0.050138972	-0.147472449	0.133284404	-0.316853836	0.000990523	-0.21866864	0.025022217	-0.238341428	0.014347943	0.087357993	0.375545699	-0.272645531	0.004895068	-0.176049036	0.072426169	-0.199580733	0.041231207	-0.169192745	0.084451982	-0.095814599	0.330904312	0.26340473	0.006629459	0.256146094	0.008353135	0.038724134	0.694909319
PHLDA3	blue	0.368454176	0.00011004	0.187173942	0.055884291	0.301427798	0.001779518	-0.283505363	0.003382312	0.409049594	1.47E-05	0.044026466	0.655631161	0.121585566	0.216623182	-0.001391588	0.988759101	0.491693952	1.00E-07	0.515398023	1.85E-08	0.416719441	9.79E-06	0.319731696	0.00088488	0.27478536	0.004556382	-0.282934939	0.003449873	-0.199641466	0.041168259	0.016337458	0.868616417	0.175590809	0.073184248	-0.593747212	2.46E-11	-0.266219961	0.006050901	0.033405956	0.735132583
PABPC4	blue	-0.123998763	0.20757216	-0.138438557	0.159017535	-0.142525254	0.146951883	0.134453192	0.171480856	-0.125663352	0.201488511	-0.126497674	0.19848795	-0.035280612	0.720865423	0.021809327	0.825224645	-0.399164987	2.47E-05	-0.414233538	1.12E-05	-0.218077651	0.02542704	0.088505594	0.369281598	-0.171815155	0.079676861	0.410312398	1.38E-05	0.303248455	0.001663316	0.224473737	0.021329608	0.03744209	0.704533717	0.162549786	0.097572208	0.547412746	1.51E-09	0.128643497	0.190918875
CTBP1-AS	blue	-0.170081365	0.082808984	-0.18163294	0.063687568	-0.190998124	0.050970528	0.172897292	0.077770543	-0.101234653	0.304151361	0.010991486	0.911390869	-0.196908393	0.044081571	-0.130099704	0.185902962	-0.362071162	0.000147449	-0.411534582	1.29E-05	-0.146709232	0.135327241	-0.071676475	0.467465686	0.060385584	0.540590719	0.269452567	0.005442207	0.009134084	0.926318241	0.478597668	2.42E-07	0.323995933	0.00074717	-0.02245438	0.820141244	0.130973426	0.18293988	0.056857903	0.564539307
SCMH1	blue	-0.172486993	0.078488982	-0.076962538	0.43518522	-0.135304516	0.168759812	0.1369075	0.163723146	-0.170724071	0.081636649	-0.17126888	0.080653308	-0.028965051	0.769283591	0.063097136	0.522529371	-0.098720255	0.316381062	-0.218809672	0.024926427	-0.141188158	0.150821137	-0.003909004	0.96843113	-0.168207957	0.086303039	0.159447722	0.10422494	0.384679081	5.09E-05	0.203803014	0.037042056	-0.079319051	0.421213681	0.307924799	0.001395697	-0.020553293	0.835143497	0.080194639	0.416089245
LINC01866	blue	-0.066995366	0.497109992	-0.098021276	0.319836512	-0.089651343	0.363091887	0.097414159	0.322857498	-0.004917332	0.960293885	0.107583218	0.274667124	-0.110835688	0.260332891	-0.137406439	0.162178466	-0.295958773	0.002174133	-0.252708308	0.00929929	-0.072784517	0.460592845	-0.018926918	0.848025181	-0.030544684	0.757081599	0.117179995	0.233861502	-0.176870432	0.071083138	0.185551004	0.058083983	0.200312897	0.040477678	-0.140521175	0.152779605	0.058699336	0.55197562	0.037113092	0.707011137
GMEB2	blue	-0.385124678	4.98E-05	-0.430328038	4.61E-06	-0.442859042	2.24E-06	0.435054495	3.52E-06	-0.194716766	0.046539832	-0.084983356	0.388711248	-0.407912534	1.57E-05	-0.229257874	0.018647822	-0.25059008	0.009928092	-0.471145304	3.93E-07	-0.1410471	0.151233746	-0.136665276	0.164476986	-0.185408384	0.058280629	0.502955154	4.56E-08	0.196653125	0.044362219	0.430872549	4.47E-06	0.509681245	2.81E-08	-0.081327383	0.40951388	0.095741464	0.331275257	-0.030629571	0.756427544
C11orf71	blue	-0.259417182	0.00753271	-0.222371326	0.022608994	-0.261553842	0.007036043	0.240512815	0.013458004	-0.202960097	0.03784856	-0.07628053	0.439277408	-0.225083943	0.020970115	-0.150004513	0.126675266	-0.317736274	0.000956967	-0.37351616	8.69E-05	-0.091839055	0.351452146	-0.109386897	0.266653709	-0.260237251	0.007338536	0.250983876	0.009808444	0.213370349	0.028855405	0.086576898	0.379846006	0.285091342	0.003200661	0.127456366	0.195080008	-0.144915897	0.140221019	-0.010718026	0.913586784
COL6A1	blue	0.611272365	4.34E-12	0.351271873	0.000238608	0.522262211	1.10E-08	-0.520713246	1.24E-08	0.5123962	2.30E-08	0.16330385	0.096006672	0.299759342	0.001892411	0.116806104	0.23536737	0.284121787	0.003310639	0.607985087	6.06E-12	0.356845723	0.000186518	0.424926918	6.24E-06	0.568616663	2.49E-10	-0.36023765	0.000160199	-0.313704796	0.001119205	0.132287768	0.178547707	-0.037042363	0.707544139	-0.514414763	1.98E-08	-0.229800148	0.018363031	0.035041118	0.722682895
LDHB	blue	0.016090199	0.87058743	0.14121448	0.150744235	0.085607846	0.385222376	-0.077793092	0.430231133	0.098358379	0.318166994	-0.032655182	0.740872046	0.115816583	0.239385308	0.17702445	0.070833563	0.444050068	2.09E-06	0.404773307	1.85E-05	0.046944436	0.634401132	-0.178097381	0.069114543	-0.075462357	0.444215213	-0.271367007	0.005107975	0.081198889	0.410256684	-0.303584962	0.001642608	-0.39708366	2.74E-05	0.118224027	0.229692271	-0.222059106	0.022804485	0.109668728	0.265416051
MPHOSPH10	blue	-0.319761617	0.000883838	-0.343991521	0.000326932	-0.360454242	0.000158641	0.336151947	0.000455066	-0.237765579	0.014592366	-0.272813841	0.004867638	-0.260896064	0.007185763	-0.147770785	0.132492297	-0.452099235	1.29E-06	-0.492472816	9.49E-08	-0.372584379	9.08E-05	-0.170270881	0.082461907	-0.338593177	0.000410918	0.273578133	0.004744793	0.257847142	0.007917159	0.307357353	0.001425941	0.170300965	0.082406918	0.158930156	0.105368688	0.429984668	4.70E-06	0.08444611	0.39172782
CNRIP1	blue	0.750743927	2.94E-20	0.405994951	1.73E-05	0.627579889	7.82E-13	-0.624661586	1.07E-12	0.618950558	1.96E-12	0.194136035	0.04720994	0.349822114	0.000254206	0.170746782	0.081595467	0.2839713	0.003328009	0.819304077	1.25E-26	0.384051255	5.24E-05	0.422631396	7.08E-06	0.676408026	2.40E-15	-0.436204844	3.30E-06	-0.387917901	4.34E-05	-0.330846937	0.000566422	-0.131968189	0.179608471	-0.430376828	4.60E-06	-0.296113187	0.002161986	-0.066313904	0.501506306
TSNARE1	blue	-0.327501145	0.000648976	-0.264181718	0.006465076	-0.32118611	0.000835502	0.306372566	0.001479845	-0.216031321	0.026872182	-0.121433839	0.21720146	-0.218050668	0.025445656	-0.040376531	0.682575955	-0.196901526	0.044089102	-0.457933479	9.03E-07	-0.147650168	0.132812111	-0.103769149	0.292141241	-0.326000101	0.00068948	0.551944203	1.04E-09	0.331290943	0.000556223	0.592436301	2.79E-11	0.300052499	0.001872117	-0.079565883	0.419765399	0.200735448	0.040048058	0.005958648	0.951894712
IRX2	blue	-0.163865531	0.094853475	-0.066175583	0.502401125	-0.124762453	0.204764962	0.138249727	0.159592377	-0.094073954	0.339804819	0.145175526	0.139504337	-0.088473629	0.369455208	-0.064443233	0.513678045	-0.301769253	0.00175718	-0.36789582	0.000112921	-0.0607197	0.538348705	-0.125491249	0.2021115	-0.090728043	0.357333884	0.251641675	0.009611406	0.154074518	0.116582457	0.181448518	0.063961806	0.294140031	0.002321909	-0.029619077	0.764224499	-0.12892539	0.18994031	-0.036764696	0.709637963
TMEM120B	blue	-0.212711892	0.029364885	-0.190238661	0.051916925	-0.218767244	0.024955212	0.210285291	0.031308795	-0.172580376	0.078325001	0.014158551	0.886011836	-0.166889448	0.088831771	-0.076896167	0.435582509	-0.431212084	4.38E-06	-0.507902746	3.19E-08	-0.172851002	0.077851333	0.024465644	0.804339954	-0.193945184	0.047431902	0.493216671	9.02E-08	0.172193753	0.079005701	0.489220267	1.19E-07	0.326490561	0.000675998	-0.003965379	0.967976091	0.170914843	0.081291235	0.187198851	0.05585107
MPZL3	blue	-0.173686018	0.076404301	-0.051199212	0.603972714	-0.121924844	0.215334036	0.115495375	0.240699757	-0.071234572	0.470222213	0.378143694	6.97E-05	-0.044005613	0.655783896	0.039084121	0.692215483	-0.317305473	0.000973217	-0.357074849	0.000184621	-0.053585067	0.587197937	-0.046976867	0.634166799	-0.182386597	0.062576796	0.138533011	0.158730574	0.051584197	0.601251595	0.133442017	0.174754706	0.121930766	0.215311586	0.033267033	0.736193524	-0.059606662	0.5458353	0.007894346	0.9362962
PTGFRN	blue	0.501152352	5.18E-08	0.302756342	0.001694027	0.436217638	3.29E-06	-0.438639141	2.86E-06	0.227490676	0.019602498	0.041437725	0.674698856	0.335720613	0.000463306	0.229555004	0.018491307	0.416171627	1.01E-05	0.685706896	7.01E-16	0.226659202	0.020066038	0.397934251	2.62E-05	0.266437872	0.006008046	-0.422854212	7.00E-06	-0.096856927	0.325646343	-0.569437465	2.31E-10	-0.611643135	4.18E-12	0.175296117	0.073675148	-0.129325817	0.188556532	-0.066994288	0.497116929
MOGS	blue	-0.426434901	5.74E-06	-0.225311045	0.020837656	-0.353589276	0.000215502	0.346131427	0.000298263	-0.262206319	0.006890263	-0.240827816	0.013332978	-0.22649954	0.020156118	-0.158044645	0.10734827	-0.288863422	0.002803326	-0.448263777	1.62E-06	-0.28133597	0.003645754	-0.236249097	0.015253427	-0.319527397	0.000892026	0.37692493	7.39E-05	0.325825901	0.000694327	0.383501256	5.39E-05	0.141857012	0.148876169	0.293767749	0.002353253	-0.082894496	0.400518212	0.16887747	0.085041113
ATAD1	blue	-0.035746924	0.71733113	-0.064616164	0.512546532	-0.05454124	0.580535349	0.031877959	0.746828716	0.073554133	0.455852118	0.02346422	0.81219812	-0.042080343	0.669945746	0.037354524	0.705192805	0.045738003	0.643144045	0.219885617	0.024205889	-0.181828878	0.063397253	-0.338313236	0.000415773	0.006998057	0.943516172	-0.313777011	0.001116091	-0.185855419	0.057666071	-0.305944595	0.001503842	-0.271830362	0.00502988	0.119592186	0.224307941	-0.015381492	0.876241211	0.036617784	0.710746665
PCYOX1L	blue	-0.374449437	8.31E-05	-0.450912523	1.39E-06	-0.448287616	1.62E-06	0.433290304	3.90E-06	-0.310130036	0.001283615	-0.290954314	0.002602741	-0.42476546	6.30E-06	-0.179814293	0.066434141	-0.343933006	0.000327751	-0.439218138	2.77E-06	-0.357277276	0.00018296	-0.100948619	0.305526784	-0.340930714	0.000372373	0.506964051	3.42E-08	0.436611159	3.22E-06	0.176370768	0.0718977	0.268560666	0.005604458	0.275510495	0.004446447	-0.019177679	0.846036328	0.022950535	0.816236305
SRPRB	blue	-0.027894217	0.777587669	-0.02122086	0.829868422	-0.026659208	0.787196007	0.009724815	0.921567698	-0.123563659	0.209183774	-0.026905821	0.785274761	0.027829193	0.778092727	-0.074078923	0.452635056	-0.383591321	5.36E-05	-0.27731912	0.004182501	0.003652888	0.970498544	0.109702517	0.265267929	-0.047149732	0.632918322	0.357555447	0.0001807	0.074216105	0.451796197	0.032102167	0.745108827	0.255872629	0.008425164	-0.041725579	0.672568159	0.208031817	0.033210361	0.023702476	0.810326805
CRY2	blue	0.18780915	0.055042174	0.109964016	0.264123484	0.161571262	0.099633644	-0.152194467	0.121164412	0.343743207	0.000330419	0.211733293	0.030136151	0.057602109	0.559445455	0.06280278	0.524475158	0.554496922	8.40E-10	0.580156348	8.81E-11	0.159306434	0.104536198	-0.032484209	0.742181094	0.194570293	0.0467081	-0.537116348	3.48E-09	-0.380629597	6.19E-05	-0.257600582	0.007979081	-0.266253391	0.006044309	-0.225294889	0.020847056	-0.085096864	0.388075701	-0.041349434	0.675352911
DYNC1LI1	blue	-0.241712768	0.012987133	-0.229081256	0.018741397	-0.255621235	0.008491861	0.230447905	0.018027765	-0.202072991	0.038713187	-0.040033032	0.685133067	-0.154786443	0.114882828	-0.15254628	0.120296597	-0.483669901	1.73E-07	-0.381636574	5.90E-05	-0.360625074	0.000157422	-0.184544485	0.059483462	-0.249965579	0.010120463	0.122617859	0.212717756	-0.092492159	0.34802296	-0.199394146	0.041425099	-0.040176185	0.684066962	0.345546518	0.000305859	0.497093753	6.89E-08	0.033924717	0.731175266
ADAMTS8	blue	0.468693748	4.59E-07	0.235874271	0.01542077	0.382223062	5.73E-05	-0.368547932	0.000109563	0.350688802	0.000244772	0.334419465	0.000488998	0.164472422	0.093619777	0.123066376	0.211036612	0.56885985	2.44E-10	0.714032286	1.23E-17	0.491200972	1.04E-07	0.297428976	0.002060944	0.286482507	0.003048588	-0.426895898	5.59E-06	-0.288626671	0.002826893	-0.286176242	0.003081498	-0.214943129	0.027668735	-0.365663669	0.000125152	-0.258339689	0.007794728	-0.1539102	0.116977494
GYG1	blue	0.272174113	0.004972633	0.200694025	0.040090005	0.256657364	0.008219926	-0.274825748	0.004550195	0.339853845	0.000389697	0.061295597	0.534495095	0.228293702	0.019163596	0.164239502	0.094091751	0.273653213	0.004732876	0.510257096	2.69E-08	0.108014777	0.272735195	0.217272119	0.025987808	0.032036431	0.745612957	-0.275634499	0.004427887	-0.032429064	0.742603464	-0.537217419	3.45E-09	-0.471429292	3.85E-07	0.199337111	0.041484519	-0.245358358	0.011643541	0.022181903	0.822287633
COL6A2	blue	0.62918592	6.57E-13	0.308905269	0.00134481	0.50889193	2.97E-08	-0.513475319	2.13E-08	0.5649131	3.44E-10	0.131085456	0.18256246	0.260440261	0.007291157	0.086485781	0.380349586	0.310940957	0.001244503	0.717203832	7.57E-18	0.354663715	0.000205508	0.390523555	3.81E-05	0.620542389	1.66E-12	-0.340688448	0.000376207	-0.367062343	0.000117352	0.015624735	0.8743	-0.037079311	0.707265685	-0.510337014	2.68E-08	-0.241346448	0.013129333	0.037323842	0.705423792
LRP1	blue	0.362461187	0.000144861	0.205571365	0.03539688	0.308200739	0.001381202	-0.341173765	0.000368563	0.113469385	0.249105966	0.033616306	0.7335271	0.25323693	0.009147935	0.186012054	0.057451997	0.208565104	0.032751775	0.43182227	4.24E-06	0.048488442	0.623284908	0.404585272	1.86E-05	0.227831502	0.01941517	-0.223522351	0.021900649	0.025613376	0.795357651	-0.455167164	1.07E-06	-0.58624837	5.01E-11	0.421753844	7.43E-06	-0.043530119	0.659270445	-0.046553743	0.637227027
MRPL37	blue	-0.344189334	0.000324179	-0.2122356	0.02973815	-0.301936001	0.001746364	0.295073299	0.002244984	-0.228954298	0.01880891	-0.159778813	0.103498389	-0.155173819	0.113966121	-0.081227617	0.410090547	-0.374217139	8.40E-05	-0.522409514	1.09E-08	-0.218698057	0.025002211	-0.090169439	0.360314096	-0.269233014	0.005481755	0.666228673	8.77E-15	0.450987298	1.38E-06	0.137312116	0.162469648	0.244537776	0.011934881	0.272819165	0.004866772	0.13241072	0.178140821	0.108093375	0.272384332
OVOL2	blue	-0.287466426	0.002944987	-0.257900542	0.007903804	-0.296088321	0.002163938	0.309244039	0.001327624	-0.130178085	0.185635728	-0.245756428	0.011504463	-0.300916883	0.001813423	-0.170477856	0.082084182	-0.162465215	0.097749036	-0.351942455	0.000231697	-0.107915734	0.273177763	-0.097944243	0.320218813	-0.260788565	0.007210498	0.297057711	0.002089013	0.21072972	0.030944846	0.3404221	0.000380465	0.447695609	1.68E-06	-0.161614725	0.099541361	-0.092083858	0.350164323	0.068192902	0.489433614
MAP1B	blue	0.525809349	8.42E-09	0.266451749	0.006005326	0.42979966	4.75E-06	-0.442498859	2.29E-06	0.353074975	0.000220444	0.137337652	0.162390778	0.288666292	0.002822937	0.157524555	0.108524403	0.286174523	0.003081684	0.718070459	6.63E-18	0.19012491	0.052059915	0.321667597	0.000819718	0.398262825	2.58E-05	-0.520160829	1.29E-08	-0.421832137	7.40E-06	-0.529041403	6.56E-09	-0.491502162	1.01E-07	-0.011473439	0.907522382	0.010484441	0.915463004	-0.14136617	0.15030164
TMEM150C	blue	0.009356972	0.92452551	-0.165816043	0.090933565	-0.08522532	0.387357212	0.079401306	0.420730731	-0.024771103	0.801946849	0.006772739	0.945331936	-0.114007055	0.246855615	-0.121587124	0.216617249	-0.390594906	3.80E-05	-0.241113624	0.013220416	-0.213503081	0.028753618	0.026396833	0.789241451	0.007579136	0.938834785	0.055957367	0.570732436	-0.106705566	0.278624382	0.207906868	0.033318586	0.230449426	0.018026984	-0.158106322	0.107209455	0.188312304	0.054382549	0.050187994	0.611145932
CAMK2G	blue	0.286005142	0.003100023	0.024963926	0.800437133	0.168456099	0.085833603	-0.160774258	0.101337842	0.384143292	5.22E-05	-0.041759669	0.672315994	-6.80E-05	0.999450917	0.068798062	0.485578512	0.509229133	2.90E-08	0.787303788	2.31E-23	0.07154744	0.468269675	-0.053549785	0.587444448	0.191798985	0.049988012	-0.574649688	1.45E-10	-0.459517931	8.18E-07	-0.266143437	0.006066015	-0.294780223	0.002268889	-0.275573558	0.004436999	-0.068861243	0.485176962	-0.033181375	0.736847931
GLT8D1	blue	-0.322942957	0.000779219	-0.273123776	0.004817484	-0.323587218	0.000759464	0.310774335	0.00125245	-0.207098847	0.034025666	-0.352032678	0.000230781	-0.258594226	0.007732116	-0.076655858	0.437022675	-0.221008394	0.023473033	-0.330064794	0.000584808	-0.354644085	0.000205687	-0.189483639	0.052872099	-0.450892116	1.39E-06	0.133078935	0.175941393	0.246734914	0.011168757	0.222224976	0.022700449	0.217162177	0.026065154	0.066462326	0.500547067	0.05792433	0.557246798	0.125409664	0.202407307
DOLPP1	blue	-0.34232166	0.000351047	-0.258920764	0.007652443	-0.32634619	0.000679941	0.348979178	0.000263702	-0.222585427	0.02247577	-0.13286617	0.176639531	-0.303664345	0.001637757	-0.240812863	0.01333889	-0.199623844	0.041186515	-0.404128142	1.91E-05	-0.178974707	0.067734148	-0.273561682	0.004747408	-0.075065715	0.446620203	0.17457839	0.074881849	-0.006052063	0.951141478	0.250049717	0.010094356	0.495635385	7.63E-08	-0.123836662	0.208171538	0.051253052	0.603591839	0.082355999	0.403596059
TCN2	blue	0.398504232	2.55E-05	0.194623249	0.046647206	0.321755299	0.000816873	-0.316640976	0.000998776	0.333743791	0.000502851	0.036968782	0.708098783	0.152309821	0.12087934	0.073695949	0.454981514	0.413474461	1.17E-05	0.73856262	2.44E-19	0.227181114	0.019773988	0.128084307	0.192870856	0.348347142	0.000271037	-0.487454166	1.34E-07	-0.327196862	0.000657006	-0.401040895	2.24E-05	-0.204262887	0.036608163	-0.249023178	0.010416951	-0.184651662	0.059333142	-0.043168418	0.661927513
VTI1B	blue	-0.221619717	0.02308205	-0.047364322	0.631369931	-0.145791172	0.137816008	0.122082811	0.214735679	-0.006109677	0.950676939	-0.077662562	0.43100757	-0.011283056	0.909050272	0.022893076	0.8166883	-0.28880067	0.002809555	-0.232510194	0.016995312	-0.255542096	0.008512954	-0.195296053	0.045879269	-0.158310625	0.106750639	0.101880416	0.301061071	0.196373289	0.044671581	-0.087960415	0.372249401	0.032950133	0.738615512	0.303344469	0.001657383	-0.133019273	0.176136955	0.155974965	0.112088263
MCM3AP	blue	-0.185617374	0.057992658	-0.147216814	0.133966003	-0.180669754	0.065130455	0.172515593	0.07843873	-0.139200306	0.156714255	-0.015592309	0.874558737	-0.075162421	0.446033168	0.080561322	0.413954026	-0.189549463	0.052788253	-0.217045414	0.026147514	-0.263564335	0.006595393	-0.107988279	0.272853554	-0.22864756	0.018972894	0.183650346	0.060749694	-0.075584756	0.443474534	0.148123784	0.131559704	-0.170927195	0.081268911	0.236718409	0.015046124	0.245442983	0.011613852	0.073954497	0.453396667
IGLV1-36	blue	0.388791443	4.15E-05	0.420498001	7.97E-06	0.439491726	2.73E-06	-0.459152559	8.37E-07	0.080956562	0.411659689	0.112916244	0.251435775	0.460975245	7.47E-07	0.510321205	2.68E-08	0.263360021	0.006639029	0.383959607	5.27E-05	0.160684813	0.101530517	0.282311088	0.003525146	0.277151389	0.004206376	-0.243532924	0.012300304	-0.052146916	0.597284078	-0.404990476	1.82E-05	-0.501006188	5.23E-08	0.17490156	0.074336555	-0.066886729	0.497809481	-0.093856302	0.340928286
PLBD1	blue	0.503366129	4.42E-08	0.428006389	5.25E-06	0.505618739	3.77E-08	-0.496536419	7.16E-08	0.386357352	4.68E-05	0.276594461	0.004286526	0.390028973	3.91E-05	0.155136812	0.114053451	0.568709857	2.47E-10	0.665559976	9.53E-15	0.360096669	0.00016122	0.280251599	0.003784206	0.286782476	0.003016661	-0.514871062	1.92E-08	-0.347886317	0.000276503	-0.403399532	1.98E-05	-0.41114379	1.32E-05	-0.199809727	0.040994282	-0.175171358	0.073883771	-0.022108369	0.822867105
EZH1	blue	0.240091751	0.01362672	0.009694529	0.921811187	0.135280845	0.168835038	-0.125120809	0.203457127	0.308273424	0.001377406	-0.134348016	0.171819257	-0.041926513	0.671082372	0.045901354	0.641957369	0.416141673	1.01E-05	0.516407973	1.71E-08	0.077892211	0.429642066	0.024612656	0.803187971	0.214785374	0.02778586	-0.380158399	6.33E-05	-0.40731408	1.62E-05	0.251535561	0.009642954	-0.011832699	0.90464011	-0.456882915	9.63E-07	0.037578651	0.703506288	-0.018577797	0.850795736
SEC61B	blue	-0.295730855	0.002192174	-0.16247501	0.097728543	-0.248601173	0.010552167	0.253999103	0.008933524	-0.270295045	0.005292798	-0.227042818	0.019851017	-0.240514667	0.013457266	-0.212117959	0.029830961	-0.146629238	0.135542726	-0.418678907	8.80E-06	-0.013141606	0.894149757	-0.121164743	0.218229759	-0.115269812	0.241625797	0.315453205	0.001045993	0.31486902	0.001069954	0.415727178	1.03E-05	0.533390221	4.68E-09	-0.122472504	0.21326462	-0.218052265	0.025444554	0.059708313	0.54514946
VAT1	blue	0.229068483	0.01874818	0.093436647	0.343101054	0.174912202	0.074318653	-0.162112808	0.098488591	0.040730422	0.679945235	-0.080779876	0.412684416	0.095175845	0.334153064	0.069287278	0.482473894	0.34362581	0.000332079	0.332436603	0.000530678	0.130003266	0.186232146	0.200674386	0.040109905	0.120315802	0.221496403	-0.351356116	0.000237729	-0.276442666	0.004308607	-0.099633706	0.311901886	-0.261861121	0.006967052	-0.115012515	0.242685132	0.496745149	7.06E-08	-0.160056412	0.102892284
BHMT2	blue	0.527218553	7.56E-09	0.226415514	0.020203665	0.408761765	1.50E-05	-0.397946541	2.62E-05	0.476857119	2.71E-07	0.137951964	0.160501988	0.177457754	0.070135223	0.085734109	0.384519275	0.523216885	1.03E-08	0.890923863	4.32E-37	0.2953958	0.002218941	0.219007826	0.024792369	0.364873221	0.000129771	-0.543916003	2.02E-09	-0.394052038	3.20E-05	-0.390684025	3.78E-05	-0.305232226	0.00154457	-0.310627657	0.001259484	-0.24606692	0.011396994	-0.070497809	0.474837644
VIPR1	blue	-0.3144214	0.001088652	-0.30479017	0.001570344	-0.336216375	0.000453847	0.347922322	0.000276072	-0.183641617	0.060762163	-0.157290016	0.109058066	-0.333076878	0.000516876	-0.141260697	0.150609283	-0.023993669	0.808041166	-0.198541479	0.042320858	-0.265061396	0.006283337	-0.343392695	0.000335399	-0.299047475	0.00194252	0.015094443	0.878532961	-0.104633128	0.288119888	0.346161555	0.000297876	0.254086349	0.008909265	-0.171894071	0.079536586	0.205678154	0.035299528	0.130252961	0.185380704
EBP	blue	-0.239409365	0.013904055	-0.281654544	0.00360595	-0.283001752	0.003441898	0.302199302	0.001729408	-0.130208738	0.185531295	-0.236217938	0.015267278	-0.343809105	0.00032949	-0.195231211	0.045952819	0.396866411	2.77E-05	0.169367239	0.084127321	-0.057498868	0.560150796	-0.368724098	0.000108672	-0.147179202	0.134066512	-0.294758084	0.002270704	-0.275995937	0.004374181	0.037054245	0.707454588	0.138888109	0.157655203	-0.280649456	0.00373287	0.12127669	0.217801556	0.016826967	0.864716695
CRYM	blue	-0.081820959	0.406667923	-0.09988972	0.310653924	-0.098696344	0.316498869	0.089036617	0.36640484	0.128801885	0.190368596	0.029773756	0.763029448	-0.107630128	0.274456678	-0.068703855	0.486177582	0.162297472	0.098100511	0.103363024	0.294044306	0.062288703	0.527882115	-0.074605197	0.449421632	0.051576843	0.601303525	0.037314317	0.705495503	-0.029428585	0.765696997	-0.024764098	0.802001713	0.084314193	0.392470654	-0.067810846	0.491875793	0.044745986	0.650369836	0.071287235	0.469893243
[truncated: 4,565 more rows]
